# Supplementary material for: Functional proteomic analysis reveals the involvement of KIAA1199 in breast cancer growth, motility and invasiveness
Source: BMC Cancer. 2014 Mar 15;14:194. doi: 10.1186/1471-2407-14-194 (PMC4007601; doi:10.1186/1471-2407-14-194)
Supplement: Additional file 4: Table S2 — Detailed information about the proteins identified in the SILAC peptide mixture of MDA-MB-231-ShNC cells (L) and MDA-MB-231-ShB cells (H). [file 1471-2407-14-194-S4.xls]

## Sheet: Table S3
	Additional File 4: Table S2. Detailed information about the proteins identified in the SILAC peptide mixture of MDA-MB-231-ShNC cells (L) and MDA-MB-231-ShB cells (H)
	Protein				Replicate 1					Replicate 2					Fold Change
	IPI	Gene Name	Description	Location	Peptides	Spectra	INTENS-L	INTENS-H	H/L Ratio	Peptides	Spectra	INTENS-L	INTENS-H	H/L Ratio	H/L (AVG)	p-value
1	IPI00022431	AHSG	ALPHA-2-HS-GLYCOPROTEIN.	Extracellular	1	4	6.97795e+06	112421	0.0161109						0.0161109	2.75919e-78
2	IPI00012828	ACAA1	3-KETOACYL-COA THIOLASE, PEROXISOMAL.	Cytoplasm	1	2	6.87157e+07	1.78598e+06	0.0259908	1	2	6.86988e+07	1.78434e+06	0.0259908	0.0259908	6.80018e-104
3	IPI00410714	HBA1; HBA2	HEMOGLOBIN SUBUNIT ALPHA.		3	5	6.47506e+07	1.82804e+06	0.0282321	3	9	8.60439e+07	2.29599e+06	0.0266839	0.027458	7.3026e-102
4	IPI00298860	LTF	GROWTH-INHIBITING PROTEIN 12.	Extracellular	1	4	1.32683e+08	2.58488e+06	0.0194816	1	5	3.26581e+07	1.23786e+06	0.0379036	0.0286926	3.80372e-102
5	IPI00013773	RIPK1	RECEPTOR-INTERACTING SERINE/THREONINE-PROTEIN KINASE 1.	Membrane	1	2	3.98251e+07	1.23726e+06	0.0310673						0.0310673	1.13312e-57
6	IPI00478003	A2M	ALPHA-2-MACROGLOBULIN.	Extracellular						1	1	3.6258e+06	168435	0.0464545	0.0464545	2.34446e-50
7	IPI00020986	LUM	LUMICAN.	Extracellular	1	1	2.12424e+06	157555	0.07417	1	1	2.14434e+06	158005	0.07417	0.07417	7.40829e-59
8	IPI00065280	C21orf129	UNCHARACTERIZED PROTEIN C21ORF129.	Membrane						1	17	2.34673e+07	1.78466e+06	0.0760485	0.0760485	5.23304e-37
9	IPI00025276	TNXB	ISOFORM XB OF TENASCIN-X.	Extracellular	1	1	1.40111e+06	121706	0.0879148	1	1	1.37991e+06	121315	0.0879148	0.0879148	2.43103e-52
10	IPI00011676	WASL	NEURAL WISKOTT-ALDRICH SYNDROME PROTEIN.	Cytoplasm	1	5	2.66832e+06	263422	0.0987221	1	4	2.67747e+06	262860	0.0981748	0.0984485	3.75596e-48
11	IPI00305461	ITIH2	INTER-ALPHA-TRYPSIN INHIBITOR HEAVY CHAIN H2.	Extracellular	1	3	1.64523e+07	1.69271e+06	0.102886						0.102886	4.18525e-26
12	IPI00007088	ANAPC10	ANAPHASE-PROMOTING COMPLEX SUBUNIT 10.	Nucleus	1	1	2.3785e+06	261115	0.109928	1	1	2.3805e+06	261464	0.109928	0.109928	4.29416e-44
13	IPI00217471	HBE1	HEMOGLOBIN SUBUNIT EPSILON.	Cytoplasm	1	2	5.12102e+06	592589	0.115717	1	2	5.09902e+06	591990	0.115717	0.115717	2.89015e-42
14	IPI00022434	ALB	PUTATIVE UNCHARACTERIZED PROTEIN ALB.	Extracellular	2	42	4.72794e+07	7.8007e+06	0.164992	2	49	5.03345e+07	5.0965e+06	0.101253	0.133122	2.21351e-38
15	IPI00292950	SERPIND1	SERPIN PEPTIDASE INHIBITOR, CLADE D (HEPARIN COFACTOR), MEMBER 1.	Extracellular	1	1	1.04641e+06	142970	0.136628						0.136628	4.29669e-20
16	IPI00306604	ITGA5	INTEGRIN ALPHA-5.	Membrane						1	3	6.23893e+06	947382	0.15185	0.15185	6.47324e-21
17	IPI00021304	KRT2	KERATIN, TYPE II CYTOSKELETAL 2 EPIDERMAL.	Cytoplasm						1	1	890345	139075	0.156204	0.156204	2.3495e-20
18	IPI00001493	PCDHA9	ISOFORM 1 OF PROTOCADHERIN ALPHA-9.	Membrane	1	3	4.19891e+07	1.00099e+07	0.236452	1	3	4.23492e+07	1.00136e+07	0.236452	0.236452	6.3122e-20
19	IPI00045550	PPP1R9B	PROTEIN PHOSPHATASE 1, REGULATORY SUBUNIT 9B.	Cytoplasm	1	2	2.64472e+06	668951	0.252938	1	2	5.05914e+06	1.24027e+06	0.245154	0.249046	1.40178e-18
20	IPI00215888	SRP72	SIGNAL RECOGNITION PARTICLE 72 KDA PROTEIN.	Nucleus	2	5	5.35024e+07	1.38999e+07	0.260833	2	5	5.34784e+07	1.39489e+07	0.260833	0.260833	2.07324e-17
21	IPI00148062	SPANXB1; SPANXB2; SPANXF1	SPERM PROTEIN ASSOCIATED WITH THE NUCLEUS ON THE X CHROMOSOME B/F.							1	4	1.84368e+06	566083	0.307039	0.307039	7.77744e-09
22	IPI00183065	CC2D1A	CDNA FLJ20475 FIS, CLONE KAT07206.	unknown						1	3	1.83224e+06	631892	0.344875	0.344875	2.78277e-07
23	IPI00293568	RGPD5; RGPD6	RANBP2-LIKE AND GRIP DOMAIN-CONTAINING PROTEIN 6.		1	1	79559.5	289102	0.363349	1	1	795647	289098	0.363349	0.363349	5.44464e-10
24	IPI00220906	ACOT2	ISOFORM 1 OF ACYL-COENZYME A THIOESTERASE 2, MITOCHONDRIAL.	Cytoplasm	1	2	2.56371e+06	940976	0.367037	1	2	2.55551e+06	941016	0.367037	0.367037	8.07499e-10
25	IPI00217950	HMGN2	NON-HISTONE CHROMOSOMAL PROTEIN HMG-17.	Nucleus	1	4	646881	238652	0.368928						0.368928	6.23068e-05
26	IPI00005024	MYBBP1A	ISOFORM 1 OF MYB-BINDING PROTEIN 1A.	Nucleus						2	7	4.74852e+06	1.75915e+06	0.370463	0.370463	1.96542e-06
27	IPI00007673	CHCHD2	COILED-COIL-HELIX-COILED-COIL-HELIX DOMAIN-CONTAINING PROTEIN 2, MITOCHONDRIAL.	Cytoplasm	1	4	4.36742e+07	2.02512e+07	0.463687	1	4	1.50598e+07	4.22167e+06	0.280328	0.372007	3.94483e-10
28	IPI00374975	LOC728188; PGAM4	PROBABLE PHOSPHOGLYCERATE MUTASE 4.	unknown	2	7	3.36855e+07	1.56649e+07	0.465033	2	5	1.46719e+07	4.21626e+06	0.287369	0.376201	6.94587e-10
29	IPI00465071	TBC1D10B	TBC1 DOMAIN FAMILY, MEMBER 10B.	unknown						1	3	1.08076e+06	412475	0.381653	0.381653	4.12241e-06
30	IPI00031526	C19orf43	UNCHARACTERIZED PROTEIN C19ORF43.	Nucleus	1	3	1.39716e+06	579577	0.414824	2	8	2.88869e+06	1.03504e+06	0.358306	0.386565	6.68968e-09
31	IPI00060715	KCTD12	BTB/POZ DOMAIN-CONTAINING PROTEIN KCTD12.	unknown						2	4	801185	317681	0.396513	0.396513	1.00566e-05
32	IPI00152167	PROX1	PROSPERO HOMEOBOX PROTEIN 1.	Nucleus	1	2	1.46463e+06	580777	0.396536						0.396536	0.000310516
33	IPI00012199	CCDC86	COILED-COIL DOMAIN-CONTAINING PROTEIN 86.	Nucleus	1	2	7.79589e+06	3.14423e+06	0.403319	1	2	7.79012e+06	3.13945e+06	0.403319	0.403319	4.2701e-08
34	IPI00296099	THBS1	THROMBOSPONDIN-1.	Extracellular	4	9	2.04699e+07	5.37321e+06	0.262493	1	3	5.03253e+06	2.81489e+06	0.559339	0.410916	5.28228e-09
35	IPI00006025	SART3	ISOFORM 1 OF SQUAMOUS CELL CARCINOMA ANTIGEN RECOGNIZED BY T-CELLS 3.	Nucleus						2	3	4.10242e+06	1.72332e+06	0.420074	0.420074	4.08237e-05
36	IPI00291316	ARHGEF2	ISOFORM 1 OF RHO GUANINE NUCLEOTIDE EXCHANGE FACTOR 2.	Cytoplasm	1	2	2.05018e+06	889698	0.436098	1	2	2.04699e+06	892771	0.436098	0.436098	8.88877e-07
37	IPI00020513	ZYX	ZYXIN.	Membrane	1	5	3.13501e+07	1.37262e+07	0.437837	3	9	5.54089e+07	2.42533e+07	0.437716	0.437777	1.00368e-06
38	IPI00000858	RDBP	CDNA FLJ56180, HIGHLY SIMILAR TO NEGATIVE ELONGATION FACTOR E.	Nucleus						2	3	3.34455e+06	1.472e+06	0.440118	0.440118	0.000119863
39	IPI00052885	LOC729611	SIMILAR TO HCG1641491 ISOFORM 2.		1	4	1.18509e+06	526491	0.444261						0.444261	0.00291426
40	IPI00024698	PQBP1	ISOFORM 1 OF POLYGLUTAMINE-BINDING PROTEIN 1.	Nucleus	1	2	3.83122e+06	1.72444e+06	0.450102	1	1	3.96467e+06	1.78176e+06	0.44941	0.449756	2.5746e-06
41	IPI00031647	PDCD2L	PROGRAMMED CELL DEATH PROTEIN 2-LIKE.	unknown						1	3	7.24582e+06	3.31291e+06	0.457217	0.457217	0.000282491
42	IPI00025091	RPS11	40S RIBOSOMAL PROTEIN S11.	Cytoplasm						1	2	851209	390948	0.459286	0.459286	0.000309006
43	IPI00218144	COX17	CYTOCHROME C OXIDASE COPPER CHAPERONE.	Cytoplasm	1	2	4.33103e+06	1.9892e+06	0.45929	1	2	4.33042e+06	1.9946e+06	0.460601	0.459946	5.23177e-06
44	IPI00554737	PPP2R1A	SERINE/THREONINE-PROTEIN PHOSPHATASE 2A 65 KDA REGULATORY SUBUNIT A ALPHA ISOFORM.	Cytoplasm	2	4	5.47262e+07	2.19655e+07	0.401372	2	6	1.66085e+07	8.62939e+06	0.519577	0.460474	4.12241e-06
45	IPI00829914	C1orf122	HYPOTHETICAL PROTEIN LOC127687.	unknown	1	2	1.03601e+06	479908	0.463185	1	2	1.03594e+06	479831	0.463185	0.463185	6.59618e-06
46	IPI00218398	MMP14	MATRIX METALLOPROTEINASE-14.	Extracellular	1	2	2.98464e+06	1.38408e+06	0.463734						0.463734	0.00619325
47	IPI00328929	ZC3H18	ISOFORM 1 OF ZINC FINGER CCCH DOMAIN-CONTAINING PROTEIN 18.	unknown	1	2	2.56613e+06	1.11398e+06	0.434109	1	4	3.0239e+06	1.52378e+06	0.503913	0.469011	8.95964e-06
48	IPI00008961	TERF2IP	TELOMERIC REPEAT-BINDING FACTOR 2-INTERACTING PROTEIN 1.	Nucleus	1	3	6.88825e+06	2.80728e+06	0.407546	1	2	6.2536e+06	3.35371e+06	0.536285	0.471916	8.95964e-06
49	IPI00011118	RRM2	RIBONUCLEOSIDE-DIPHOSPHATE REDUCTASE M2 SUBUNIT.	Nucleus	1	4	6.62567e+06	1.9664e+06	0.296786	3	11	1.92437e+07	1.25509e+07	0.652208	0.474497	1.18328e-06
50	IPI00103419	SF4	ISOFORM 1 OF SPLICING FACTOR 4.	Nucleus						1	4	1.57475e+06	752263	0.477703	0.477703	0.000682426
51	IPI00027725	CASP4	CASPASE-4.	Cytoplasm						1	3	3.06968e+06	1.46961e+06	0.478751	0.478751	0.00070689
52	IPI00013002	UBE2C	UBIQUITIN-CONJUGATING ENZYME E2 C.	Cytoplasm	1	2	8.30172e+06	4.34101e+06	0.522905	1	2	8.95303e+06	4.01101e+06	0.452199	0.487552	3.04191e-05
53	IPI00017376	SEC23B	PROTEIN TRANSPORT PROTEIN SEC23B.	Cytoplasm	1	2	2.03524e+06	999018	0.490859	1	2	2.02962e+06	998896	0.490859	0.490859	4.08237e-05
54	IPI00018342	AK1	ADENYLATE KINASE ISOENZYME 1.	Cytoplasm	2	9	1.19673e+08	1.78334e+07	0.149018	1	7	1.40289e+07	1.16994e+07	0.833952	0.491485	1.44184e-10
55	IPI00470779	TXLNA	ALPHA-TAXILIN.	Extracellular	1	2	1.01583e+07	3.35555e+06	0.330326	2	7	1.40876e+07	9.34311e+06	0.663215	0.496771	9.02078e-06
56	IPI00218962	C20orf43	CDNA FLJ52798.	unknown						1	3	854159	424758	0.497283	0.497283	0.00154973
57	IPI00456940	RPL7L1	60S RIBOSOMAL PROTEIN L7-LIKE 1.	Cytoplasm	1	2	5.43069e+06	2.7042e+06	0.497947						0.497947	0.01964
58	IPI00006408	NOSIP	NITRIC OXIDE SYNTHASE-INTERACTING PROTEIN.	Cytoplasm						1	2	209871	107112	0.510374	0.510374	0.00250916
59	IPI00298058	SUPT5H	ISOFORM 1 OF TRANSCRIPTION ELONGATION FACTOR SPT5.	Nucleus	1	1	2.7052e+06	1.40879e+06	0.520773	2	3	5.60742e+06	2.85635e+06	0.509387	0.51508	0.000178894
60	IPI00375441	FUBP1	ISOFORM 1 OF FAR UPSTREAM ELEMENT-BINDING PROTEIN 1.	Nucleus	1	2	1.34894e+06	1.1038e+06	0.818272	4	9	8.86838e+07	1.95007e+07	0.21989	0.519081	3.10925e-07
61	IPI00398922	PPP1R14B	PROTEIN PHOSPHATASE 1 REGULATORY SUBUNIT 14B.	Cytoplasm	1	2	2.48024e+07	1.30293e+07	0.525322	1	4	2.47693e+07	1.28838e+07	0.520151	0.522737	0.000279127
62	IPI00032314	LAGE3	L ANTIGEN FAMILY MEMBER 3.	unknown						1	2	1.75349e+06	919536	0.524403	0.524403	0.00410368
63	IPI00095891	GNAS	ISOFORM XLAS-1 OF GUANINE NUCLEOTIDE-BINDING PROTEIN G(S) SUBUNIT ALPHA ISOFORMS XLAS.	Membrane	1	4	3.86799e+06	2.03689e+06	0.526552	1	4	3.86786e+06	2.03714e+06	0.526552	0.526552	0.000328682
64	IPI00013146	MRPS22	28S RIBOSOMAL PROTEIN S22, MITOCHONDRIAL.	Cytoplasm	2	4	1.28615e+07	6.78189e+06	0.527303						0.527303	0.0421822
65	IPI00106955	C11orf84	UNCHARACTERIZED PROTEIN C11ORF84.	unknown	1	2	278162	204845	0.736422	1	2	614537	197724	0.321745	0.529084	3.1896e-05
66	IPI00172474	ZFP91	ISOFORM 2 OF ZINC FINGER PROTEIN 91 HOMOLOG.	Nucleus	1	5	5.53616e+06	2.86327e+06	0.517195	1	5	3.30627e+06	1.79331e+06	0.542395	0.529795	0.000387041
67	IPI00014718		RCDNAJ9 (FRAGMENT).	unknown	2	2	3.98859e+06	2.13359e+06	0.534924						0.534924	0.050258
68	IPI00299086	SDCBP	SYNTENIN-1.	Membrane	1	2	4.30141e+06	2.30222e+06	0.535224	1	2	4.30139e+06	2.30199e+06	0.535224	0.535224	0.000515391
69	IPI00005158	LONP1	LON PROTEASE HOMOLOG, MITOCHONDRIAL.	Cytoplasm						1	2	489148	263332	0.538349	0.538349	0.00630201
70	IPI00384236	NRBF2	ISOFORM 2 OF NUCLEAR RECEPTOR-BINDING FACTOR 2.	Nucleus						1	1	204090	110363	0.540757	0.540757	0.0067283
71	IPI00639961	BAG3	35 KDA PROTEIN.	Cytoplasm	1	3	1.71874e+06	933124	0.542913						0.542913	0.0598236
72	IPI00021347	UBE2L3	UBIQUITIN-CONJUGATING ENZYME E2 L3.	Cytoplasm	1	3	3.46135e+07	1.42936e+07	0.412948	1	4	7.65599e+06	5.20703e+06	0.680124	0.546536	0.000388477
73	IPI00006362	EDF1	ISOFORM 2 OF ENDOTHELIAL DIFFERENTIATION-RELATED FACTOR 1.	Nucleus						1	10	1.06207e+08	5.8362e+07	0.549511	0.549511	0.00886403
74	IPI00177728	CNDP2	CYTOSOLIC NON-SPECIFIC DIPEPTIDASE.	Cytoplasm						2	3	6.83301e+06	3.77607e+06	0.552621	0.552621	0.00975891
75	IPI00382748	HYI	ISOFORM 3 OF PUTATIVE HYDROXYPYRUVATE ISOMERASE.	unknown	1	3	2.39535e+06	1.33788e+06	0.558532						0.558532	0.0824363
76	IPI00013180	BUD31	PROTEIN BUD31 HOMOLOG.	Nucleus	1	3	6.563e+06	3.6791e+06	0.560582						0.560582	0.0863063
77	IPI00021370	UBE2K	ISOFORM 1 OF UBIQUITIN-CONJUGATING ENZYME E2 K.	Cytoplasm	2	9	1.98443e+07	1.2179e+07	0.613728	1	3	5.82701e+06	2.96159e+06	0.508251	0.56099	0.00160838
78	IPI00152083	C7orf11	TTD NON-PHOTOSENSITIVE 1 PROTEIN.	Nucleus						1	2	1.44302e+06	812984	0.563392	0.563392	0.013292
79	IPI00179473	SQSTM1	ISOFORM 1 OF SEQUESTOSOME-1.	Cytoplasm	1	1	3.60692e+06	2.03363e+06	0.563815						0.563815	0.0918666
80	IPI00152510	DDX54	DEAD (ASP-GLU-ALA-ASP) BOX POLYPEPTIDE 54 ISOFORM 1.	Nucleus						1	5	4.84597e+06	2.75684e+06	0.568894	0.568894	0.0157073
81	IPI00033561	RNPS1	ISOFORM 1 OF RNA-BINDING PROTEIN WITH SERINE-RICH DOMAIN 1.	Nucleus	1	2	3.2128e+06	1.82875e+06	0.569209						0.569209	0.102705
82	IPI00455033	SEPT9	SEPTIN 9 ISOFORM E.	Cytoplasm	4	6	2.35024e+07	1.58588e+07	0.674777	3	12	4.44171e+07	2.06824e+07	0.465639	0.570208	0.00175796
83	IPI00007818	CPSF3	CLEAVAGE AND POLYADENYLATION SPECIFICITY FACTOR SUBUNIT 3.	Nucleus	1	2	6.99514e+06	3.91466e+06	0.559627	1	1	1.47066e+06	856460	0.582365	0.570996	0.00275053
84	IPI00053288	UBAP2	60 KDA PROTEIN.	Cytoplasm						1	2	529140	304932	0.576279	0.576279	0.0192435
85	IPI00156689	VAT1	SYNAPTIC VESICLE MEMBRANE PROTEIN VAT-1 HOMOLOG.	Membrane	1	4	3.95574e+07	2.36377e+07	0.597555	2	4	9.7949e+06	5.46908e+06	0.55836	0.577957	0.00366226
86	IPI00167198	PRPF31	ISOFORM 2 OF U4/U6 SMALL NUCLEAR RIBONUCLEOPROTEIN PRP31.	Nucleus	1	4	5.02214e+06	2.92105e+06	0.581635						0.581635	0.134563
87	IPI00002135	TACC3	TRANSFORMING ACIDIC COILED-COIL-CONTAINING PROTEIN 3.	Nucleus	1	6	7.24443e+06	4.25666e+06	0.587578	1	5	3.52679e+06	2.04091e+06	0.578687	0.583132	0.00454487
88	IPI00029997	PGLS	6-PHOSPHOGLUCONOLACTONASE.	Cytoplasm	3	6	2.50101e+07	1.66559e+07	0.665969	4	8	3.96896e+07	2.01745e+07	0.508307	0.587138	0.00433558
89	IPI00550385	MACF1	ISOFORM 1 OF MICROTUBULE-ACTIN CROSS-LINKING FACTOR 1, ISOFORMS 1/2/3/5.	Cytoplasm	1	1	161434	94908.6	0.587911						0.587911	0.150058
90	IPI00179700	HMGA1	ISOFORM HMG-I OF HIGH MOBILITY GROUP PROTEIN HMG-I/HMG-Y.	Nucleus	2	12	1.46011e+08	8.59596e+07	0.588719	2	21	1.376e+08	8.10112e+07	0.588745	0.588732	0.00570487
91	IPI00032516	AP1M1	AP-1 COMPLEX SUBUNIT MU-1.	Cytoplasm						1	5	1.1443e+07	6.76244e+06	0.590967	0.590967	0.0278709
92	IPI00020928	TFAM	TRANSCRIPTION FACTOR A, MITOCHONDRIAL.	Cytoplasm						1	3	3.83332e+06	2.26606e+06	0.591147	0.591147	0.0278709
93	IPI00294619	TFG	PROTEIN TFG.	Cytoplasm	2	10	1.25951e+08	7.41117e+07	0.588417	1	3	8.64292e+06	5.1346e+06	0.594082	0.591249	0.00619325
94	IPI00020178	STAM	ISOFORM 1 OF SIGNAL TRANSDUCING ADAPTER MOLECULE 1.	Cytoplasm	1	2	2.21212e+06	1.30864e+06	0.591578						0.591578	0.159937
95	IPI00218628	ITGA2B	ISOFORM 2 OF INTEGRIN ALPHA-IIB.	Membrane						1	1	739989	439847	0.594396	0.594396	0.0297533
96	IPI00185097	GINS3	ISOFORM 2 OF DNA REPLICATION COMPLEX GINS PROTEIN PSF3.	unknown	1	1	1.22247e+06	732327	0.599057						0.599057	0.18132
97	IPI00477313	HNRNPC	ISOFORM C2 OF HETEROGENEOUS NUCLEAR RIBONUCLEOPROTEINS C1/C2.	Nucleus						1	2	2.69863e+06	1.62028e+06	0.600409	0.600409	0.0340894
98	IPI00441867	PEX19	ISOFORM 1 OF PEROXISOMAL BIOGENESIS FACTOR 19.	Cytoplasm						1	3	1.08414e+06	651302	0.600754	0.600754	0.0341496
99	IPI00479058	RPS15	40S RIBOSOMAL PROTEIN S15.	Cytoplasm	2	6	8.59451e+06	6.02818e+06	0.7014	1	2	3.78249e+06	1.89586e+06	0.501221	0.60131	0.00649059
100	IPI00556645	FOXK1	ISOFORM 1 OF FORKHEAD BOX PROTEIN K1.	Nucleus	1	3	5.81087e+06	3.50429e+06	0.603058						0.603058	0.190796
101	IPI00549381	MRPL1	MITOCHONDRIAL RIBOSOMAL PROTEIN L1 PRECURSOR.	Cytoplasm	1	4	2.09907e+07	1.27453e+07	0.607188						0.607188	0.202242
102	IPI00304267	NXN	ISOFORM 1 OF NUCLEOREDOXIN.	Nucleus	1	4	8.471e+06	4.91945e+06	0.58074	1	7	5.61454e+06	3.56137e+06	0.634311	0.607525	0.010757
103	IPI00023532	LOC26010	CDNA FLJ59751, WEAKLY SIMILAR TO MUS MUSCULUS SPERMATOGENESIS ASSOCIATED, SERINE-RICH 2 (SPATS2), MRNA.	unknown						1	2	9.31213e+06	5.66417e+06	0.608257	0.608257	0.0396322
104	IPI00456853	FAM21C	ISOFORM 2 OF PROTEIN FAM21C.	unknown						1	3	911234	554393	0.608398	0.608398	0.0396322
105	IPI00328361	SARS2	CDNA FLJ58521, HIGHLY SIMILAR TO SERYL-TRNA SYNTHETASE, MITOCHONDRIAL.	Cytoplasm						1	3	5.428e+06	3.3094e+06	0.609691	0.609691	0.0407355
106	IPI00103554	GATAD2B	TRANSCRIPTIONAL REPRESSOR P66-BETA.	Nucleus	1	2	3.69566e+06	1.45362e+06	0.393333	2	5	8.62473e+06	7.14929e+06	0.828929	0.611131	0.00275053
107	IPI00513685	HEBP2	OTTHUMP00000017297.	Cytoplasm						1	2	3.05452e+06	1.87013e+06	0.61225	0.61225	0.0429898
108	IPI00396627	ELAC2	ISOFORM 1 OF ZINC PHOSPHODIESTERASE ELAC PROTEIN 2.	Nucleus	2	3	6.32884e+06	3.2518e+06	0.513806	2	3	3.02245e+06	2.14827e+06	0.710769	0.612288	0.0098583
109	IPI00299214	TK1	THYMIDINE KINASE, CYTOSOLIC.	Cytoplasm	1	2	3.99412e+06	1.91362e+06	0.479108	1	4	3.50322e+06	2.63256e+06	0.751469	0.615289	0.00850705
110	IPI00220739	PGRMC1	MEMBRANE-ASSOCIATED PROGESTERONE RECEPTOR COMPONENT 1.	Membrane	2	2	1.59441e+06	733905	0.460298	1	1	72362.5	56237.4	0.777163	0.618731	0.00792716
111	IPI00219034	NDUFA8	NADH DEHYDROGENASE [UBIQUINONE] 1 ALPHA SUBCOMPLEX SUBUNIT 8.	Cytoplasm						1	5	1.03706e+07	6.44395e+06	0.62137	0.62137	0.0515698
112	IPI00000398	NUSAP1	ISOFORM 1 OF NUCLEOLAR AND SPINDLE-ASSOCIATED PROTEIN 1.	Nucleus						1	2	3.13501e+06	1.95182e+06	0.622589	0.622589	0.0524883
113	IPI00216457	HIST2H2AA3; HIST2H2AA4	HISTONE H2A TYPE 2-A.							1	4	429989	268118	0.623547	0.623547	0.0530701
114	IPI00031820	FARSA	PHENYLALANYL-TRNA SYNTHETASE ALPHA CHAIN.	Cytoplasm	1	9	1.39239e+07	1.08082e+07	0.776239	1	2	4.10096e+06	1.93746e+06	0.472441	0.62434	0.01028
115	IPI00470594	C1orf144	ISOFORM 1 OF UPF0485 PROTEIN C1ORF144.	unknown	1	1	6.26571e+06	3.91289e+06	0.624492						0.624492	0.255017
116	IPI00015773	COMMD3	COMM DOMAIN-CONTAINING PROTEIN 3.	unknown	1	4	6.55086e+06	4.09261e+06	0.624743						0.624743	0.255017
117	IPI00009456	NT5E	5'-NUCLEOTIDASE.	Membrane	1	3	7.674e+06	4.81511e+06	0.627457						0.627457	0.263882
118	IPI00027717	GEMIN4	COMPONENT OF GEMS 4.	Nucleus						1	3	1.70478e+06	1.07447e+06	0.63027	0.63027	0.0607927
119	IPI00550841	PDZD11	ISOFORM 1 OF PDZ DOMAIN-CONTAINING PROTEIN 11.	Extracellular	2	3	7.12594e+06	4.49522e+06	0.630825						0.630825	0.279497
120	IPI00009326	YAP1	65 KDA YES-ASSOCIATED PROTEIN.	Nucleus						1	5	5.29576e+06	3.34312e+06	0.631282	0.631282	0.0619328
121	IPI00219485	SNRNP70	ISOFORM 4 OF U1 SMALL NUCLEAR RIBONUCLEOPROTEIN 70 KDA.	Nucleus	1	2	1.32079e+06	906216	0.686119	1	8	1.02005e+07	5.89386e+06	0.577799	0.631959	0.0235021
122	IPI00167072	ABHD11	ISOFORM 5 OF ABHYDROLASE DOMAIN-CONTAINING PROTEIN 11.	Cytoplasm						1	2	1.51033e+06	955040	0.632337	0.632337	0.0631569
123	IPI00007847	UBE2V1	ISOFORM 4 OF UBIQUITIN-CONJUGATING ENZYME E2 VARIANT 1.	Nucleus	2	7	7.44851e+07	4.89637e+07	0.657361	1	6	3.74315e+07	2.2781e+07	0.608606	0.632984	0.0258668
124	IPI00012503	PSAP	ISOFORM SAP-MU-0 OF PROACTIVATOR POLYPEPTIDE.	Extracellular						2	4	6.86883e+06	4.36514e+06	0.6355	0.6355	0.0673621
125	IPI00017341	SF3A2	SF3A2 PROTEIN (FRAGMENT).	Nucleus	1	3	3.0396e+06	1.93422e+06	0.63634						0.63634	0.304511
126	IPI00294840	AIM1	ABSENT IN MELANOMA 1 PROTEIN.	unknown						1	2	426259	271968	0.638035	0.638035	0.0704703
127	IPI00008485	ACO1	CYTOPLASMIC ACONITATE HYDRATASE.	Cytoplasm							3	4.18817e+06	2.67373e+06	0.6384	0.6384	0.0704703
128	IPI00414909	NAGA	ALPHA-N-ACETYLGALACTOSAMINIDASE.	Cytoplasm	1	1	535297	341743	0.638417						0.638417	0.313031
129	IPI00396321	LRRC59	LEUCINE-RICH REPEAT-CONTAINING PROTEIN 59.	Cytoplasm	2	5	1.46063e+07	9.387e+06	0.642668						0.642668	0.328766
130	IPI00029444	C12orf10	UPF0160 PROTEIN MYG1.	unknown	3	6	2.53321e+07	1.62983e+07	0.643384						0.643384	0.329269
131	IPI00218236	PPP1CB	SERINE/THREONINE-PROTEIN PHOSPHATASE PP1-BETA CATALYTIC SUBUNIT.	Cytoplasm	1	2	5.9329e+07	3.5416e+07	0.596943	1	5	9.85848e+07	6.81131e+07	0.690908	0.643925	0.0335261
132	IPI00299024	BASP1	BRAIN ACID SOLUBLE PROTEIN 1.	Nucleus	3	21	2.5007e+07	1.81103e+07	0.72421	3	38	1.96651e+07	1.11962e+07	0.569344	0.646777	0.0335261
133	IPI00062882	ATPBD3	ATP-BINDING DOMAIN-CONTAINING PROTEIN 3.	Cytoplasm						1	3	617506	399895	0.647596	0.647596	0.0824363
134	IPI00243221	NRD1	NARDILYSIN (N-ARGININE DIBASIC CONVERTASE) ISOFORM A.	Cytoplasm						1	5	3.16571e+06	2.06396e+06	0.651974	0.651974	0.09008
135	IPI00006579	COX4I1	CYTOCHROME C OXIDASE SUBUNIT 4 ISOFORM 1, MITOCHONDRIAL.	Cytoplasm	1	5	2.15638e+07	1.40779e+07	0.65285						0.65285	0.359309
136	IPI00018931	VPS35	VACUOLAR PROTEIN SORTING-ASSOCIATED PROTEIN 35.	Cytoplasm						1	5	3.54777e+06	2.31872e+06	0.653573	0.653573	0.0918666
137	IPI00056334	PRKCDBP	PROTEIN KINASE C DELTA-BINDING PROTEIN.	Cytoplasm	2	6	3.54574e+07	2.31809e+07	0.653767						0.653767	0.361528
138	IPI00031106	PSMG3	PROTEASOME ASSEMBLY CHAPERONE 3.	unknown	1	2	8.18168e+06	5.35166e+06	0.654103						0.654103	0.362463
139	IPI00012885	PTK2	ISOFORM 1 OF FOCAL ADHESION KINASE 1.	Cytoplasm						1	3	3.80269e+06	2.48761e+06	0.654172	0.654172	0.092556
140	IPI00023287	NEDD4L	ISOFORM 4 OF E3 UBIQUITIN-PROTEIN LIGASE NEDD4-LIKE PROTEIN.	Cytoplasm	2	6	1.60135e+07	1.19416e+07	0.745718	1	5	3.78852e+06	2.13886e+06	0.564564	0.655141	0.039326
141	IPI00782992	SRRM2	ISOFORM 1 OF SERINE/ARGININE REPETITIVE MATRIX PROTEIN 2.	Nucleus	2	3	4.30406e+06	3.00103e+06	0.697257	1	6	8.54107e+06	5.24071e+06	0.61359	0.655423	0.0446625
142	IPI00032872	MRPS16	28S RIBOSOMAL PROTEIN S16, MITOCHONDRIAL.	Cytoplasm	1	2	3.37026e+06	2.21009e+06	0.655763						0.655763	0.366526
143	IPI00010219	SPC25	KINETOCHORE PROTEIN SPC25.	Cytoplasm	1	2	4.24426e+06	2.78742e+06	0.656751						0.656751	0.369786
144	IPI00150269	PRPF4	ISOFORM 1 OF U4/U6 SMALL NUCLEAR RIBONUCLEOPROTEIN PRP4.	Nucleus	2	3	1.99185e+07	1.24822e+07	0.626665	2	4	9.83844e+06	6.78313e+06	0.689452	0.658059	0.0484404
145	IPI00009542	MAGED2	ISOFORM 1 OF MELANOMA-ASSOCIATED ANTIGEN D2.	Membrane	1	3	5.07343e+06	4.24303e+06	0.836323	1	3	5.05729e+06	2.44251e+06	0.482968	0.659646	0.0278709
146	IPI00014053	TOMM40	ISOFORM 1 OF MITOCHONDRIAL IMPORT RECEPTOR SUBUNIT TOM40 HOMOLOG.	Cytoplasm	1	3	8.70113e+06	5.75689e+06	0.661625						0.661625	0.385708
147	IPI00419979	PAK2	SERINE/THREONINE-PROTEIN KINASE PAK 2.		3	6	3.26142e+07	2.38712e+07	0.731927	1	7	9.49958e+07	5.74122e+07	0.604366	0.668146	0.0581151
148	IPI00017342	RHOG	RHO-RELATED GTP-BINDING PROTEIN RHOG.	Cytoplasm						1	3	6.31821e+06	4.22462e+06	0.668642	0.668642	0.122847
149	IPI00054042	GTF2I	ISOFORM 1 OF GENERAL TRANSCRIPTION FACTOR II-I.	Nucleus	1	2	3.77224e+06	2.52523e+06	0.669425						0.669425	0.418036
150	IPI00419194	IAH1	ISOAMYL ACETATE-HYDROLYZING ESTERASE 1 HOMOLOG.	unknown	2	6	7.4924e+06	7.48282e+06	0.998722	1	1	539000	184632	0.342546	0.670634	0.00486878
151	IPI00026089	SF3B1	SPLICING FACTOR 3B SUBUNIT 1.	Nucleus						1	5	1.48757e+07	9.97626e+06	0.670642	0.670642	0.127464
152	IPI00303402	PHAX	RNA U SMALL NUCLEAR RNA EXPORT ADAPTER PROTEIN.	Cytoplasm						1	2	960190	646070	0.672857	0.672857	0.132104
153	IPI00008770	GSTM4	ISOFORM 1 OF GLUTATHIONE S-TRANSFERASE MU 4.	Cytoplasm						1	5	8.12837e+06	5.47186e+06	0.67318	0.67318	0.132298
154	IPI00006723	SNRNP40	CDNA FLJ56825, HIGHLY SIMILAR TO WD REPEAT PROTEIN 57.	Nucleus	1	3	1.04091e+07	7.02579e+06	0.674965						0.674965	0.441196
155	IPI00216654	NOLC1	ISOFORM BETA OF NUCLEOLAR PHOSPHOPROTEIN P130.	Nucleus	4	14	5.13625e+07	3.08656e+07	0.600937	2	10	1.42086e+07	1.07223e+07	0.754633	0.677785	0.0704703
156	IPI00057097	DNTTIP1	DEOXYNUCLEOTIDYLTRANSFERASE TERMINAL-INTERACTING PROTEIN 1.	Nucleus	1	3	1.32793e+07	9.00533e+06	0.67815						0.67815	0.454057
157	IPI00148063	HEBP1	HEME-BINDING PROTEIN 1.	Cytoplasm	2	5	4.74982e+06	3.3296e+06	0.700994	3	7	9.09938e+06	5.96436e+06	0.655469	0.678231	0.0779017
158	IPI00029737	ACSL4	ISOFORM LONG OF LONG-CHAIN-FATTY-ACID--COA LIGASE 4.	Cytoplasm	2	3	7.13713e+06	5.54189e+06	0.776487	2	6	4.28706e+07	2.49579e+07	0.582168	0.679327	0.069412
159	IPI00014516	CALD1	ISOFORM 1 OF CALDESMON.	Cytoplasm	2	4	2.14833e+07	1.46012e+07	0.679654						0.679654	0.45789
160	IPI00032957	UBE2I	SUMO-CONJUGATING ENZYME UBC9.	Nucleus	1	6	6.87525e+07	4.46866e+07	0.649964	2	10	9.25442e+07	6.57719e+07	0.710707	0.680335	0.0811754
161	IPI00304409	CARHSP1	CALCIUM-REGULATED HEAT STABLE PROTEIN 1.	Cytoplasm	1	1	5.77554e+06	3.48668e+06	0.603698	1	3	9.47741e+06	7.18757e+06	0.75839	0.681044	0.0760691
162	IPI00304232	WDR12	WD REPEAT-CONTAINING PROTEIN 12.	Cytoplasm	2	3	1.06088e+07	7.23827e+06	0.682291						0.682291	0.470334
163	IPI00783313	PYGL	GLYCOGEN PHOSPHORYLASE, LIVER FORM.	Cytoplasm	2	3	4.92466e+06	3.74654e+06	0.76077	3	6	1.21205e+07	7.3443e+06	0.60594	0.683355	0.079997
164	IPI00022790	MFAP1	MICROFIBRILLAR-ASSOCIATED PROTEIN 1.	Extracellular	1	2	3.71833e+06	2.54378e+06	0.684121						0.684121	0.479668
165	IPI00012462	EIF2A	EUKARYOTIC TRANSLATION INITIATION FACTOR 2A.	Cytoplasm	3	5	2.1208e+07	1.51934e+07	0.7164	3	14	2.14411e+07	1.403e+07	0.654352	0.685376	0.0906242
166	IPI00479997	STMN1	STATHMIN.	Cytoplasm	6	43	4.66596e+08	3.59445e+08	0.770354	2	16	9.1442e+07	5.49567e+07	0.601	0.685677	0.0824363
167	IPI00639960	IPO5	RAN BINDING PROTEIN 5.	Nucleus	1	2	3.01569e+06	1.36517e+06	0.452688	1	7	1.62413e+07	1.4928e+07	0.91914	0.685914	0.035815
168	IPI00027192	PLOD1	CDNA FLJ59393, HIGHLY SIMILAR TO PROCOLLAGEN-LYSINE,2-OXOGLUTARATE5- DIOXYGENASE 1.	Cytoplasm	2	4	6.76639e+06	4.6558e+06	0.688077						0.688077	0.494448
169	IPI00021807	GBA	ISOFORM LONG OF GLUCOSYLCERAMIDASE.	Cytoplasm						1	3	1.406e+06	968101	0.68855	0.68855	0.168096
170	IPI00058192	POFUT1	ISOFORM 1 OF GDP-FUCOSE PROTEIN O-FUCOSYLTRANSFERASE 1.	Cytoplasm	1	2	1.43086e+07	9.86461e+06	0.689419						0.689419	0.502992
171	IPI00003923	UMPS	ISOFORM 1 OF URIDINE 5'-MONOPHOSPHATE SYNTHASE.	Cytoplasm	2	5	9.90589e+06	6.83439e+06	0.689932						0.689932	0.504214
172	IPI00006800	ATG5	ISOFORM LONG OF AUTOPHAGY PROTEIN 5.	Cytoplasm						1	2	2.85465e+06	1.9718e+06	0.690733	0.690733	0.172869
173	IPI00181728	BXDC2	BRIX DOMAIN-CONTAINING PROTEIN 2.	Nucleus	1	4	8.26384e+06	3.15797e+06	0.382143	3	7	1.33579e+07	1.33515e+07	0.999522	0.690832	0.0160494
174	IPI00013830	SNW1	SNW DOMAIN-CONTAINING PROTEIN 1.	Nucleus	1	3	1.46195e+07	8.82422e+06	0.603591	3	10	1.24238e+07	9.73925e+06	0.783916	0.693753	0.09596
175	IPI00304875	HIRIP3	ISOFORM 1 OF HIRA-INTERACTING PROTEIN 3.	Nucleus	1	2	7.85461e+06	5.45687e+06	0.694735						0.694735	0.528362
176	IPI00012585	HEXB	BETA-HEXOSAMINIDASE SUBUNIT BETA.	Cytoplasm	1	1	802625	558519	0.695866						0.695866	0.531679
177	IPI00011916	JTV1	MULTISYNTHETASE COMPLEX AUXILIARY COMPONENT P38.	Membrane						1	4	2.74736e+07	1.91272e+07	0.696203	0.696203	0.184885
178	IPI00164949	TH1L	ISOFORM NELF-C OF NEGATIVE ELONGATION FACTOR C/D.	Nucleus						1	2	518863	362135	0.697939	0.697939	0.188438
179	IPI00788837	PCBP2	CDNA FLJ54752, HIGHLY SIMILAR TO POLY(RC)-BINDING PROTEIN 2.	Nucleus	1	2	3.42584e+06	2.39301e+06	0.698517						0.698517	0.53875
180	IPI00784156	AP2B1	ISOFORM 1 OF AP-2 COMPLEX SUBUNIT BETA-1.	Cytoplasm	1	1	1.73002e+06	870884	0.503397	2	6	5.88508e+06	5.2612e+06	0.89399	0.698693	0.0671691
181	IPI00472151	HLA-A	HLA CLASS I HISTOCOMPATIBILITY ANTIGEN, A-23 ALPHA CHAIN.		1	2	5.30847e+06	3.71296e+06	0.699441						0.699441	0.542594
182	IPI00478657	GRSF1	ISOFORM 1 OF G-RICH SEQUENCE FACTOR 1.	Cytoplasm						2	5	5.26938e+06	3.68582e+06	0.699478	0.699478	0.191343
183	IPI00045839	LEPRE1	ISOFORM 3 OF PROLYL 3-HYDROXYLASE 1.	Nucleus	1	2	4.93376e+06	3.45385e+06	0.700045						0.700045	0.542594
184	IPI00027382	PAK3	ISOFORM 2 OF SERINE/THREONINE-PROTEIN KINASE PAK 3.	Cytoplasm	1	2	3.12679e+06	2.19233e+06	0.701144						0.701144	0.5458
185	IPI00021439	ACTB	ACTIN, CYTOPLASMIC 1.	Cytoplasm	9	88	1.02014e+09	7.61621e+08	0.746581	10	203	2.58881e+09	1.69966e+09	0.656543	0.701562	0.130501
186	IPI00303207	ABCE1	ATP-BINDING CASSETTE SUB-FAMILY E MEMBER 1.	Cytoplasm	3	7	2.98964e+07	2.21088e+07	0.739514	4	8	1.71349e+07	1.1511e+07	0.671784	0.705649	0.143159
187	IPI00465022	SMCHD1	ISOFORM 2 OF STRUCTURAL MAINTENANCE OF CHROMOSOMES FLEXIBLE HINGE DOMAIN-CONTAINING PROTEIN 1.	Nucleus	1	2	1.24268e+06	1.14159e+06	0.918651	1	1	457964	226289	0.49412	0.706386	0.0706289
188	IPI00007024	FAM96B	UPF0195 PROTEIN FAM96B.	Cytoplasm	1	2	7.37965e+06	5.18827e+06	0.703052	1	2	9.55106e+06	6.79834e+06	0.711789	0.70742	0.150058
189	IPI00031812	YBX1	NUCLEASE-SENSITIVE ELEMENT-BINDING PROTEIN 1.	Nucleus	4	13	5.99841e+07	3.70469e+07	0.617611	6	33	6.77711e+07	5.42744e+07	0.800848	0.70923	0.138205
190	IPI00024403	CPNE3	COPINE-3.	Cytoplasm	2	5	2.21645e+07	1.55905e+07	0.703401	2	4	2.89435e+07	2.07579e+07	0.717187	0.710294	0.158031
191	IPI00168317	SPC24	KINETOCHORE PROTEIN SPC24.	Cytoplasm						1	2	1.26945e+07	9.0384e+06	0.711995	0.711995	0.225325
192	IPI00026781	FASN	FATTY ACID SYNTHASE.	Cytoplasm	6	14	3.82408e+07	2.49957e+07	0.653641	24	98	2.43753e+08	1.87795e+08	0.770433	0.712037	0.156326
193	IPI00219757	GSTP1	GLUTATHIONE S-TRANSFERASE P.	Cytoplasm	3	17	8.59785e+07	5.38943e+07	0.626834	5	24	8.34133e+07	6.66366e+07	0.798872	0.712853	0.150058
194	IPI00005688	ZNF185	ISOFORM 1 OF ZINC FINGER PROTEIN 185.	Nucleus						2	5	2.95523e+06	2.10833e+06	0.713421	0.713421	0.227854
195	IPI00018272	PNPO	PYRIDOXINE-5'-PHOSPHATE OXIDASE.	Cytoplasm						1	1	902950	644315	0.713566	0.713566	0.227854
196	IPI00006157	NSBP1	NUCLEOSOME-BINDING PROTEIN 1.	Nucleus	1	2	1.74867e+07	9.69993e+06	0.554704	2	6	2.92238e+07	2.55112e+07	0.872958	0.713831	0.11834
197	IPI00645194	ITGB1	INTEGRIN BETA 1 ISOFORM 1A PRECURSOR.	Membrane	1	4	1.53128e+07	1.11472e+07	0.727968	1	4	5.00188e+06	3.50128e+06	0.699992	0.71398	0.170392
198	IPI00030131	TMPO	ISOFORM BETA OF LAMINA-ASSOCIATED POLYPEPTIDE 2, ISOFORMS BETA/GAMMA.	Nucleus	2	6	3.58317e+07	2.63013e+07	0.734024	4	13	5.2338e+07	3.65075e+07	0.697534	0.715779	0.17519
199	IPI00027448	ATP5L	ATP SYNTHASE SUBUNIT G, MITOCHONDRIAL.	Cytoplasm	3	8	2.22719e+07	1.62146e+07	0.728028	1	2	1.0879e+07	7.65901e+06	0.704018	0.716023	0.175981
200	IPI00329331	UGP2	ISOFORM 1 OF UTP--GLUCOSE-1-PHOSPHATE URIDYLYLTRANSFERASE.	Cytoplasm	2	6	6.21262e+07	4.78065e+07	0.769507	2	12	6.31082e+07	4.18811e+07	0.663639	0.716573	0.172855
201	IPI00024255	GPKOW	G PATCH DOMAIN AND KOW MOTIFS-CONTAINING PROTEIN.	Nucleus						2	6	2.11205e+07	1.5159e+07	0.717741	0.717741	0.237313
202	IPI00004656	B2M	BETA-2-MICROGLOBULIN.	Membrane	1	3	243532	175082	0.718925						0.718925	0.616372
203	IPI00217686	FTSJ3	PUTATIVE RRNA METHYLTRANSFERASE 3.	Nucleus	1	1	2.26604e+06	1.47929e+06	0.652807	1	2	3.13269e+06	2.46228e+06	0.785995	0.719401	0.176834
204	IPI00219489	TLR9	CDNA FLJ56277, HIGHLY SIMILAR TO TOLL-LIKE RECEPTOR 9.							2	4	1.19044e+07	8.56582e+06	0.71955	0.71955	0.243913
205	IPI00183508	TWF1	TWINFILIN 1.	Cytoplasm	1	3	3.79717e+07	2.73346e+07	0.719868						0.719868	0.617411
206	IPI00294158	BLVRA	BILIVERDIN REDUCTASE A.	Cytoplasm						1	3	3.68108e+06	2.65581e+06	0.721475	0.721475	0.249154
207	IPI00026665	QARS	GLUTAMINYL-TRNA SYNTHETASE.	Cytoplasm	1	3	1.04524e+07	5.93348e+06	0.567668	7	19	7.1545e+07	6.2771e+07	0.877363	0.722516	0.145757
208	IPI00397376	ZC3H14	ISOFORM 1 OF ZINC FINGER CCCH DOMAIN-CONTAINING PROTEIN 14.	Nucleus						1	2	3.89427e+06	2.81878e+06	0.723827	0.723827	0.255017
209	IPI00168262	GLT25D1	GLYCOSYLTRANSFERASE 25 FAMILY MEMBER 1.	Cytoplasm		3	2.62838e+07	1.90269e+07	0.723902						0.723902	0.635104
210	IPI00298961	XPO1	EXPORTIN-1.	Nucleus						2	5	4.92586e+06	3.5667e+06	0.724076	0.724076	0.255017
211	IPI00216737	MINA	ISOFORM 1 OF MYC-INDUCED NUCLEAR ANTIGEN.	Nucleus						1	4	4.83917e+06	3.50657e+06	0.724622	0.724622	0.255017
212	IPI00012149	MPHOSPH10	U3 SMALL NUCLEOLAR RIBONUCLEOPROTEIN PROTEIN MPP10.	Nucleus						1	4	6.84082e+06	4.96074e+06	0.725167	0.725167	0.255774
213	IPI00300074	FARSB	PHENYLALANYL-TRNA SYNTHETASE BETA CHAIN.	Cytoplasm	1	3	8.06691e+06	5.87628e+06	0.728442						0.728442	0.654461
214	IPI00103732	TYMS	THYMIDYLATE SYNTHETASE, ISOFORM CRA_A.	Nucleus	2	3	5.9484e+06	4.66419e+06	0.784108	3	7	1.53824e+07	1.03583e+07	0.673385	0.728746	0.207927
215	IPI00008527	RPLP1	60S ACIDIC RIBOSOMAL PROTEIN P1.	Cytoplasm	1	14	1.41389e+08	9.58478e+07	0.677901	1	8	3.86202e+07	3.01224e+07	0.779963	0.728932	0.209482
216	IPI00293276	LOC284889; MIF	MACROPHAGE MIGRATION INHIBITORY FACTOR.		2	29	1.93955e+08	1.56406e+08	0.806404	2	39	1.44583e+08	9.43134e+07	0.652315	0.729359	0.202242
217	IPI00005159	ACTR2	ACTIN-RELATED PROTEIN 2.	Membrane	1	1	4.47992e+06	2.43279e+06	0.543045	6	17	4.1982e+07	3.8537e+07	0.917942	0.730493	0.146166
218	IPI00023785	DDX17	DEAD BOX POLYPEPTIDE 17 ISOFORM 1.	Nucleus						1	2	2.67868e+06	1.95691e+06	0.730552	0.730552	0.27723
219	IPI00022793	HADHB	TRIFUNCTIONAL ENZYME SUBUNIT BETA, MITOCHONDRIAL.	Cytoplasm	3	5	1.32628e+07	1.09302e+07	0.824124	1	3	4.8388e+06	3.08771e+06	0.638115	0.73112	0.202242
220	IPI00019178	PSPH	PHOSPHOSERINE PHOSPHATASE.	Cytoplasm						1	3	1.23844e+07	9.07684e+06	0.732924	0.732924	0.286135
221	IPI00010951	EPPK1	EPIPLAKIN 1.	Cytoplasm	1	1	1.47053e+07	8.58715e+06	0.583949	3	11	7.25046e+07	6.3957e+07	0.882109	0.733029	0.18132
222	IPI00021338	DLAT	DIHYDROLIPOYLLYSINE-RESIDUE ACETYLTRANSFERASE COMPONENT OF PYRUVATE DEHYDROGENASE COMPLEX, MITOCHONDRIAL.	Cytoplasm	2	2	3.61732e+06	2.45296e+06	0.678115	2	6	1.10997e+07	8.77968e+06	0.790981	0.734548	0.227854
223	IPI00219038	H3F3A; H3F3B; LOC440926	HISTONE H3.3.		1	2	284482	209065	0.734898						0.734898	0.676352
224	IPI00410657	RNMT	ISOFORM 2 OF MRNA CAP GUANINE-N7 METHYLTRANSFERASE.	Nucleus	1	2	3.22607e+06	2.37089e+06	0.734916						0.734916	0.676352
225	IPI00019599	TMEM189-UBE2V1; UBE2V1	ISOFORM 1 OF UBIQUITIN-CONJUGATING ENZYME E2 VARIANT 1.	Nucleus	1	10	9.68826e+07	7.10242e+07	0.733096	1	8	6.56249e+07	4.84265e+07	0.737928	0.735512	0.236422
226	IPI00017305	RPS6KA1	RIBOSOMAL PROTEIN S6 KINASE ALPHA-1.	Cytoplasm						1	2	1.93209e+06	1.42117e+06	0.735561	0.735561	0.296509
227	IPI00217296	PPP2R4	ISOFORM 3 OF SERINE/THREONINE-PROTEIN PHOSPHATASE 2A REGULATORY SUBUNIT B'.	Cytoplasm						1	2	1.61715e+06	1.19109e+06	0.736534	0.736534	0.300111
228	IPI00438229	TRIM28	ISOFORM 1 OF TRANSCRIPTION INTERMEDIARY FACTOR 1-BETA.	Nucleus	7	20	3.16513e+08	1.95552e+08	0.617831	8	38	1.9851e+08	1.70058e+08	0.856672	0.737252	0.210399
229	IPI00018804	TRIP10	ISOFORM 2 OF CDC42-INTERACTING PROTEIN 4.	Cytoplasm	2	4	1.30443e+07	1.18277e+07	0.906731	2	9	2.70181e+07	1.53787e+07	0.569201	0.737966	0.183531
230	IPI00337556	MDP-1	ISOFORM 1 OF MAGNESIUM-DEPENDENT PHOSPHATASE 1.	unknown						1	1	165942	122553	0.738527	0.738527	0.306495
231	IPI00008943	DDX19B	ISOFORM 1 OF ATP-DEPENDENT RNA HELICASE DDX19B.	Nucleus	2	3	5.97871e+06	3.90276e+06	0.652775	2	3	6.76299e+06	5.57619e+06	0.824515	0.738645	0.228465
232	IPI00028031	ACADVL	CDNA FLJ56425, HIGHLY SIMILAR TO VERY-LONG-CHAIN SPECIFIC ACYL- COADEHYDROGENASE, MITOCHONDRIAL.	Cytoplasm	1	3	6.96794e+06	4.9428e+06	0.709363	3	5	1.09551e+07	8.42197e+06	0.76877	0.739066	0.248641
233	IPI00002557	COPG2	COATOMER SUBUNIT GAMMA-2.	Cytoplasm						1	2	1.13926e+06	844655	0.741404	0.741404	0.317413
234	IPI00746777	ADH5	ALCOHOL DEHYDROGENASE CLASS-3.							2	5	1.36462e+07	1.01315e+07	0.742444	0.742444	0.32036
235	IPI00017454	TUBA4B	PUTATIVE TUBULIN-LIKE PROTEIN ALPHA-4B.	Cytoplasm	1	5	2.86424e+07	1.90073e+07	0.663607	1	5	1.4026e+07	1.15264e+07	0.821793	0.7427	0.248641
236	IPI00026519	PPIF	PEPTIDYL-PROLYL CIS-TRANS ISOMERASE, MITOCHONDRIAL.	Cytoplasm	2	6	8.62432e+06	7.85363e+06	0.910638	1	2	4.2139e+06	2.42815e+06	0.576225	0.743432	0.201536
237	IPI00377261	FUBP3	ISOFORM 1 OF FAR UPSTREAM ELEMENT-BINDING PROTEIN 3.	Nucleus						1	4	1.58462e+07	1.17812e+07	0.743469	0.743469	0.324418
238	IPI00029403	SNX4	SORTING NEXIN-4.	Cytoplasm	1	2	3.74372e+06	2.78738e+06	0.74455						0.74455	0.706381
239	IPI00644231	CYFIP1	ISOFORM 1 OF CYTOPLASMIC FMR1-INTERACTING PROTEIN 1.	Cytoplasm						2	5	3.76272e+06	2.8064e+06	0.745843	0.745843	0.329269
240	IPI00001960	CLIC4	CHLORIDE INTRACELLULAR CHANNEL PROTEIN 4.	Membrane	3	8	2.05449e+07	1.89531e+07	0.922522	2	4	4.5217e+06	2.57524e+06	0.569529	0.746026	0.202242
241	IPI00140420	SND1	STAPHYLOCOCCAL NUCLEASE DOMAIN-CONTAINING PROTEIN 1.	Nucleus	3	7	3.21832e+07	2.84165e+07	0.882962	5	18	1.78995e+07	1.09106e+07	0.609548	0.746255	0.228465
242	IPI00550069	RNH1	RIBONUCLEASE INHIBITOR.	Cytoplasm	2	4	5.32823e+06	3.27559e+06	0.61476	2	7	1.75542e+07	1.54282e+07	0.878891	0.746826	0.234974
243	IPI00031517	MCM6	DNA REPLICATION LICENSING FACTOR MCM6.	Nucleus						3	9	1.347e+07	1.00684e+07	0.747465	0.747465	0.334499
244	IPI00024364	TNPO1	TRANSPORTIN 1 ISOFORM 1.	Nucleus						3	6	2.15174e+07	1.60897e+07	0.747755	0.747755	0.33484
245	IPI00022215	ADNP	ACTIVITY-DEPENDENT NEUROPROTECTOR HOMEOBOX PROTEIN.	Nucleus						1	2	298769	223942	0.749549	0.749549	0.340689
246	IPI00003949	UBE2N	UBIQUITIN-CONJUGATING ENZYME E2 N.	Cytoplasm	5	15	8.97234e+07	5.74906e+07	0.640754	4	23	1.95325e+08	1.67697e+08	0.858555	0.749654	0.255774
247	IPI00554793	MYCBP	C-MYC-BINDING PROTEIN.	Nucleus	2	5	2.9967e+07	2.24887e+07	0.750449						0.750449	0.729389
248	IPI00032406	DNAJA2	DNAJ HOMOLOG SUBFAMILY A MEMBER 2.	Nucleus						1	3	3.2193e+06	2.41856e+06	0.75127	0.75127	0.345522
249	IPI00018434	TSG101	ISOFORM 1 OF TUMOR SUSCEPTIBILITY GENE 101 PROTEIN.	Cytoplasm	1	1	2.47778e+06	1.862e+06	0.751479						0.751479	0.73223
250	IPI00872508	INF2	PUTATIVE UNCHARACTERIZED PROTEIN INF2.	Cytoplasm						1	2	497217	373961	0.752108	0.752108	0.347486
251	IPI00016334	MCAM	ISOFORM 1 OF CELL SURFACE GLYCOPROTEIN MUC18.	Membrane	1	2	3.09667e+06	2.3302e+06	0.752485						0.752485	0.73223
252	IPI00009315	ACBD3	GOLGI RESIDENT PROTEIN GCP60.	Cytoplasm						1	3	1.21306e+06	913253	0.752848	0.752848	0.348715
253	IPI00550917	TWF2	TWINFILIN-2.	Cytoplasm	1	2	6.00487e+06	3.42013e+06	0.569559	2	6	8.35883e+06	7.85845e+06	0.940137	0.754848	0.226234
254	IPI00013396	SNRPC	U1 SMALL NUCLEAR RIBONUCLEOPROTEIN C.	Nucleus	2	4	1.17127e+07	8.84214e+06	0.754917						0.754917	0.745489
255	IPI00304612	RPL13A	60S RIBOSOMAL PROTEIN L13A.	Cytoplasm	1	4	9.57477e+06	7.76038e+06	0.810503	1	8	8.53163e+07	5.99899e+07	0.703147	0.756825	0.32036
256	IPI00028481	RAB8A	RAS-RELATED PROTEIN RAB-8A.	Membrane	1	2	2.1378e+06	1.0477e+06	0.490082	1	3	1.6743e+06	1.71411e+06	1.02378	0.756931	0.151967
257	IPI00032158	NARG1	ISOFORM 2 OF NMDA RECEPTOR-REGULATED PROTEIN 1.	Nucleus						1	3	5.55217e+06	4.21898e+06	0.75988	0.75988	0.366526
258	IPI00418336	INTS3	ISOFORM 2 OF INTEGRATOR COMPLEX SUBUNIT 3.	Nucleus						2	3	1.45733e+06	1.10801e+06	0.760298	0.760298	0.366526
259	IPI00030320	DDX6	PROBABLE ATP-DEPENDENT RNA HELICASE DDX6.	Nucleus	2	4	2.25519e+07	1.53957e+07	0.68268	2	5	1.88924e+07	1.5839e+07	0.838377	0.760528	0.328682
260	IPI00384463	EIF4G1	EUKARYOTIC TRANSLATION INITIATION FACTOR 4 GAMMA, 1 ISOFORM 2.	Cytoplasm	1	3	2.12311e+07	1.49815e+07	0.705639	4	16	6.86528e+07	5.63131e+07	0.820258	0.762948	0.34228
261	IPI00373877	ZNF326	ISOFORM 1 OF ZINC FINGER PROTEIN 326.	Nucleus						1	3	1.50761e+06	1.15123e+06	0.763614	0.763614	0.375058
262	IPI00008219	RAD23A	UV EXCISION REPAIR PROTEIN RAD23 HOMOLOG A.	Nucleus	1	3	2.67572e+06	2.14126e+06	0.800254	1	3	5.60798e+06	4.08194e+06	0.727881	0.764068	0.349562
263	IPI00412771	CD2AP	CD2-ASSOCIATED PROTEIN.	Cytoplasm	1	6	1.87473e+07	1.38108e+07	0.736684	2	5	7.35572e+06	5.83819e+06	0.793694	0.765189	0.354946
264	IPI00028122	PSIP1	ISOFORM 1 OF PC4 AND SFRS1-INTERACTING PROTEIN.	Nucleus						1	4	874667	669338	0.765249	0.765249	0.378013
265	IPI00015952	EIF4G2	CDNA FLJ59571, HIGHLY SIMILAR TO EUKARYOTIC TRANSLATION INITIATION FACTOR 4GAMMA 2.	Cytoplasm						4	11	4.22783e+07	3.23584e+07	0.765367	0.765367	0.378013
266	IPI00016862	GSR	ISOFORM MITOCHONDRIAL OF GLUTATHIONE REDUCTASE, MITOCHONDRIAL.	Cytoplasm	1	1	970019	743270	0.766243						0.766243	0.770405
267	IPI00302850	SNRPD1	SMALL NUCLEAR RIBONUCLEOPROTEIN SM D1.	Nucleus	3	15	2.11021e+08	1.08809e+08	0.515632	3	22	1.06358e+08	1.08219e+08	1.01749	0.766562	0.201536
268	IPI00397358		RIBOSOMAL PROTEIN S27.	Cytoplasm	1	4	4.97874e+07	3.50439e+07	0.70387	1	2	1.12541e+07	9.33518e+06	0.829494	0.766682	0.352495
269	IPI00106642	SDF2L1	DIHYDROPYRIMIDINASE-LIKE 2.	Cytoplasm	2	5	1.85994e+07	1.24079e+07	0.667112	2	5	1.14956e+07	9.99973e+06	0.869877	0.768494	0.345522
270	IPI00294911	SDHB	SUCCINATE DEHYDROGENASE [UBIQUINONE] IRON-SULFUR SUBUNIT, MITOCHONDRIAL.	Cytoplasm	1	3	5.50766e+06	4.2336e+06	0.768674						0.768674	0.777769
271	IPI00003519	EFTUD2	116 KDA U5 SMALL NUCLEAR RIBONUCLEOPROTEIN COMPONENT.	Nucleus	6	10	2.05849e+07	1.25762e+07	0.610942	3	16	2.92732e+07	2.71951e+07	0.929012	0.769977	0.313622
272	IPI00014263	EIF4H	ISOFORM LONG OF EUKARYOTIC TRANSLATION INITIATION FACTOR 4H.	Cytoplasm	3	8	7.26691e+06	5.7543e+06	0.79185	3	16	1.01604e+08	7.61355e+07	0.749338	0.770594	0.372663
273	IPI00456048	COMMD2	COMM DOMAIN-CONTAINING PROTEIN 2.	unknown	1	2	2.04556e+06	1.57702e+06	0.770947						0.770947	0.782766
274	IPI00024320	RBM3	PUTATIVE RNA-BINDING PROTEIN 3.	Nucleus	3	16	5.41434e+07	2.1845e+07	0.403465	3	34	1.08507e+08	1.23567e+08	1.1388	0.771131	0.0779017
275	IPI00909642	FLNA	FILAMIN A.	Cytoplasm						1	3	1.87016e+07	1.44306e+07	0.771627	0.771627	0.400056
276	IPI00219029	GOT1	ASPARTATE AMINOTRANSFERASE, CYTOPLASMIC.	Cytoplasm	2	9	3.4775e+07	2.42298e+07	0.696759	4	15	6.46255e+07	5.47463e+07	0.847132	0.771945	0.366526
277	IPI00029133	ATP5F1	ATP SYNTHASE SUBUNIT B, MITOCHONDRIAL.	Cytoplasm						1	2	2.26559e+06	1.75375e+06	0.77408	0.77408	0.41046
278	IPI00219685	NDUFA13	NADH DEHYDROGENASE (UBIQUINONE) 1 ALPHA SUBCOMPLEX, 13.	Cytoplasm	1	2	4.01026e+06	3.109e+06	0.775261						0.775261	0.796769
279	IPI00329791	DDX46	CDNA FLJ78679, HIGHLY SIMILAR TO HOMO SAPIENS DEAD (ASP-GLU-ALA-ASP) BOX POLYPEPTIDE 46 (DDX46), MRNA.	Nucleus	2	4	1.63269e+07	1.07417e+07	0.657913	4	22	2.31976e+07	2.07192e+07	0.893161	0.775537	0.361528
280	IPI00012066	PCBP2	POLY(RC) BINDING PROTEIN 2 ISOFORM B.	Nucleus	2	6	3.81332e+07	2.56724e+07	0.67323	4	21	4.86487e+07	4.28518e+07	0.880841	0.777036	0.372183
281	IPI00020672	DPP3	ISOFORM 1 OF DIPEPTIDYL-PEPTIDASE 3.	Cytoplasm						1	2	527993	411204	0.778807	0.778807	0.429466
282	IPI00334190	STOML2	STOMATIN-LIKE PROTEIN 2.	Membrane	4	11	2.31928e+07	1.97916e+07	0.853353	3	11	1.86854e+07	1.31601e+07	0.704302	0.778827	0.3899
283	IPI00013485	RPS2	40S RIBOSOMAL PROTEIN S2.	Cytoplasm	4	7	5.32282e+07	3.69898e+07	0.694929	5	25	6.44233e+07	5.55852e+07	0.862811	0.77887	0.386671
284	IPI00305833	SMU1	WD40 REPEAT-CONTAINING PROTEIN SMU1.	Nucleus	1	2	1.44784e+07	9.51115e+06	0.656921	1	4	1.44095e+07	1.30071e+07	0.902674	0.779797	0.372183
285	IPI00017870	KRT8P11 RP11-13B9.3-001	KERATIN-8-LIKE PROTEIN 1.	Cytoplasm	2	6	6.30231e+07	2.18352e+07	0.346463	1	2	1.12837e+07	1.3696e+07	1.21379	0.780126	0.0372577
286	IPI00030144	PPIAL4A; PPIAL4B; PPIAL4C; PPIAL4G	PEPTIDYLPROLYL CIS-TRANS ISOMERASE A-LIKE 4B.	Cytoplasm						1	6	1.30584e+06	1.01962e+06	0.780812	0.780812	0.43871
287	IPI00059366	H2AFY	H2A HISTONE FAMILY, MEMBER Y ISOFORM 2.	Nucleus	1	3	1.25439e+07	9.33195e+06	0.743943	6	18	4.48215e+07	3.67043e+07	0.818899	0.781421	0.418036
288	IPI00038378	ENOPH1	ISOFORM 1 OF ENOLASE-PHOSPHATASE E1.	Cytoplasm	1	1	2.28014e+06	1.20633e+06	0.529059	1	3	1.10223e+07	1.14042e+07	1.03465	0.781854	0.254343
289	IPI00172421	SKP1	ISOFORM 2 OF S-PHASE KINASE-ASSOCIATED PROTEIN 1.	Nucleus	2	3	5.86995e+06	4.59761e+06	0.783244						0.783244	0.811878
290	IPI00002214	KPNA2; LOC728860	IMPORTIN SUBUNIT ALPHA-2.	Nucleus	2	6	1.7793e+07	1.09148e+07	0.61343	6	26	7.43994e+07	7.10719e+07	0.955275	0.784353	0.357347
291	IPI00025273	GART	ISOFORM LONG OF TRIFUNCTIONAL PURINE BIOSYNTHETIC PROTEIN ADENOSINE-3.	Cytoplasm	2	4	1.0624e+07	7.09994e+06	0.66829	5	17	4.70869e+07	4.24197e+07	0.90088	0.784585	0.391619
292	IPI00028109	DPY30	PROTEIN DPY-30 HOMOLOG.	Nucleus	2	36	6.80547e+07	5.15226e+07	0.757077	2	14	2.08472e+07	1.69424e+07	0.812695	0.784886	0.43871
293	IPI00001757	RBM8A	ISOFORM 1 OF RNA-BINDING PROTEIN 8A.	Nucleus	1	9	3.71596e+07	2.61713e+07	0.704296	1	21	2.83721e+07	2.45607e+07	0.865666	0.784981	0.418441
294	IPI00220030	PXN	ISOFORM ALPHA OF PAXILLIN.	Cytoplasm						3	9	1.82049e+07	1.43244e+07	0.786843	0.786843	0.455335
295	IPI00031030	APLP2	ISOFORM 1 OF AMYLOID-LIKE PROTEIN 2.	Extracellular	1	2	5.0228e+06	3.96057e+06	0.78852	1	2	5.0228e+06	3.96057e+06	0.78852	0.78852	0.454057
296	IPI00219740	MCM7	ISOFORM 2 OF DNA REPLICATION LICENSING FACTOR MCM7.	Nucleus	1	2	2.27608e+06	1.7969e+06	0.789472	1	2	2.27608e+06	1.7969e+06	0.789472	0.789472	0.45789
297	IPI00004928	EGLN1	ISOFORM 1 OF EGL NINE HOMOLOG 1.	unknown	1	2	1.37904e+06	971418	0.704418	1	4	1.42528e+06	1.24672e+06	0.874718	0.789568	0.439485
298	IPI00604756	NRBP1	NUCLEAR RECEPTOR-BINDING PROTEIN.	Nucleus						1	4	4.54457e+06	3.5902e+06	0.789998	0.789998	0.465858
299	IPI00386354	TTLL3	CDNA FLJ14048 FIS, CLONE HEMBA1006650, WEAKLY SIMILAR TO ARP2/3 COMPLEX 20 KD SUBUNIT.	unknown	1	2	4.12909e+06	3.2642e+06	0.790538						0.790538	0.826263
300	IPI00012795	EIF3I	EUKARYOTIC TRANSLATION INITIATION FACTOR 3 SUBUNIT I.	Cytoplasm	4	8	1.35583e+08	9.68926e+07	0.714634	5	16	6.89159e+07	5.97286e+07	0.866687	0.790661	0.448128
301	IPI00025512	HSPB1	HEAT SHOCK PROTEIN BETA-1.	Cytoplasm	6	22	1.889e+08	1.30242e+08	0.689475	6	22	7.47599e+07	6.6774e+07	0.893179	0.791327	0.439485
302	IPI00011177	EIF3FP2	IFP38.	unknown	1	4	1.40105e+07	1.1096e+07	0.791975						0.791975	0.826263
303	IPI00218693	APRT	ADENINE PHOSPHORIBOSYLTRANSFERASE.	Cytoplasm	2	12	6.04717e+07	3.77759e+07	0.624687	4	18	8.61339e+07	8.28072e+07	0.961378	0.793032	0.388901
304	IPI00032506	C14orf142	UNCHARACTERIZED PROTEIN C14ORF142.	unknown						1	3	3.46553e+06	2.75043e+06	0.793654	0.793654	0.480879
305	IPI00013195	MRPL49	39S RIBOSOMAL PROTEIN L49, MITOCHONDRIAL.	Cytoplasm						1	3	1.58406e+06	1.25919e+06	0.794913	0.794913	0.485532
306	IPI00305692	TXNL1	THIOREDOXIN-LIKE PROTEIN 1.	Cytoplasm	4	8	4.38122e+07	3.33121e+07	0.760338	4	16	9.55272e+07	7.92708e+07	0.829825	0.795081	0.482315
307	IPI00003438	DNAJC8	DNAJ HOMOLOG SUBFAMILY C MEMBER 8.	Nucleus	3	4	7.31339e+06	5.93091e+06	0.810965	1	3	4.51526e+06	3.52081e+06	0.779758	0.795362	0.485532
308	IPI00020416	TPP2	TRIPEPTIDYL-PEPTIDASE 2.	Cytoplasm						1	2	847328	674143	0.795611	0.795611	0.485532
309	IPI00019848	HCFC1	ISOFORM 1 OF HOST CELL FACTOR.	Nucleus	1	3	6.32388e+06	5.03661e+06	0.796442						0.796442	0.839568
310	IPI00332511	PPP2R2A	SERINE/THREONINE-PROTEIN PHOSPHATASE 2A 55 KDA REGULATORY SUBUNIT B ALPHA ISOFORM.	Cytoplasm	1	2	1.01777e+07	6.18845e+06	0.608041	4	13	5.01779e+07	4.94331e+07	0.985158	0.796599	0.386278
311	IPI00003217	PSMB7	PROTEASOME SUBUNIT BETA TYPE-7.	Cytoplasm	2	9	5.09381e+07	3.48363e+07	0.683893	1	5	4.53965e+07	4.1419e+07	0.912383	0.798138	0.459074
312	IPI00291005	MDH1	MALATE DEHYDROGENASE, CYTOPLASMIC.	Cytoplasm	3	8	5.35103e+07	4.2154e+07	0.787774	5	20	5.66276e+07	4.5826e+07	0.809251	0.798512	0.503869
313	IPI00007063	HDGFRP3	HEPATOMA-DERIVED GROWTH FACTOR-RELATED PROTEIN 3.	Nucleus	1	4	3.30905e+07	2.64246e+07	0.798556						0.798556	0.842191
314	IPI00465361	RPL13	60S RIBOSOMAL PROTEIN L13.	Cytoplasm	3	12	1.93593e+08	1.26015e+08	0.65093	3	19	1.72228e+08	1.63029e+08	0.946589	0.798759	0.439485
315	IPI00020042	PSMC4	ISOFORM 1 OF 26S PROTEASE REGULATORY SUBUNIT 6B.	Nucleus	4	7	1.76715e+07	1.18448e+07	0.670278	5	11	2.30449e+07	2.13718e+07	0.927397	0.798837	0.454057
316	IPI00009057	G3BP2	ISOFORM A OF RAS GTPASE-ACTIVATING PROTEIN-BINDING PROTEIN 2.	Nucleus	4	11	1.83986e+08	1.18046e+08	0.641603	4	18	1.47648e+08	1.41396e+08	0.957657	0.79963	0.436999
317	IPI00219301	MARCKS	MYRISTOYLATED ALANINE-RICH C-KINASE SUBSTRATE.	Membrane	3	7	5.04695e+06	3.94586e+06	0.78183	4	20	4.58495e+06	3.75731e+06	0.819487	0.800659	0.510821
318	IPI00215920	ARF6	ADP-RIBOSYLATION FACTOR 6.	Membrane						1	1	5.91768e+06	4.74397e+06	0.801661	0.801661	0.510821
319	IPI00009071	FUSIP1; LOC642558	ISOFORM 3 OF FUS-INTERACTING SERINE-ARGININE-RICH PROTEIN 1.	Nucleus	2	7	5.8225e+07	3.76434e+07	0.646516	1	10	4.25436e+07	4.07274e+07	0.95731	0.801913	0.447852
320	IPI00216125	SRP9	SIGNAL RECOGNITION PARTICLE 9KDA ISOFORM 1.	Cytoplasm	1	6	5.43084e+07	4.0512e+07	0.745961	1	4	1.44525e+07	1.24128e+07	0.85887	0.802415	0.510821
321	IPI00465431	LGALS3	GALECTIN-3.	Extracellular	1	2	7.84771e+06	4.5533e+06	0.580208	3	9	4.04703e+07	4.14896e+07	1.02519	0.802698	0.375058
322	IPI00216106	OLA1	ISOFORM 3 OF OBG-LIKE ATPASE 1.	Cytoplasm	2	7	2.07655e+07	1.43779e+07	0.692393	3	14	1.65477e+07	1.51175e+07	0.913567	0.80298	0.485532
323	IPI00012079	EIF4B	CDNA FLJ54492, HIGHLY SIMILAR TO EUKARYOTIC TRANSLATION INITIATION FACTOR 4B.	Cytoplasm	3	9	2.02484e+07	1.31062e+07	0.647272	3	18	7.75872e+07	7.43865e+07	0.958747	0.803009	0.452965
324	IPI00005416	UBAP2L	NICE-4 PROTEIN (FRAGMENT).	unknown	1	2	1.66946e+06	1.33845e+06	0.801727	1	5	898744	724035	0.805607	0.803667	0.531679
325	IPI00303158	CMAS	ISOFORM 1 OF N-ACYLNEURAMINATE CYTIDYLYLTRANSFERASE.	Nucleus	1	3	2.99551e+07	1.892e+07	0.631612	2	3	3.87095e+06	3.77962e+06	0.976406	0.804009	0.440971
326	IPI00014865	PCIF1	PHOSPHORYLATED CTD-INTERACTING FACTOR 1.	Nucleus	1	2	4.82673e+06	3.88263e+06	0.804401						0.804401	0.860029
327	IPI00185919	LARP1	ISOFORM 1 OF LA-RELATED PROTEIN 1.	Cytoplasm						2	9	9.43626e+06	7.60411e+06	0.805839	0.805839	0.530186
328	IPI00376798	RPL11	ISOFORM 1 OF 60S RIBOSOMAL PROTEIN L11.	Cytoplasm	2	6	9.62931e+07	7.19517e+07	0.747215	3	4	2.60996e+07	2.25664e+07	0.864626	0.805921	0.531679
329	IPI00032903	PTRH2	PEPTIDYL-TRNA HYDROLASE 2, MITOCHONDRIAL.	Cytoplasm	1	2	4.36337e+06	2.88744e+06	0.661745	1	4	8.40852e+06	8.00712e+06	0.952263	0.807004	0.480734
330	IPI00017469	SPR	SEPIAPTERIN REDUCTASE.	Cytoplasm	2	6	5.69588e+06	3.99343e+06	0.701109	2	4	3.97425e+06	3.63099e+06	0.913631	0.80737	0.510821
331	IPI00004795	CLNS1A	METHYLOSOME SUBUNIT PICLN.	Membrane						1	2	4.47114e+06	3.61075e+06	0.807568	0.807568	0.534933
332	IPI00029629	TRIM25	TRIPARTITE MOTIF-CONTAINING PROTEIN 25.	Cytoplasm						2	5	5.03565e+06	4.07113e+06	0.808461	0.808461	0.536889
333	IPI00017895	GPD2	ISOFORM 1 OF GLYCEROL-3-PHOSPHATE DEHYDROGENASE, MITOCHONDRIAL.	Cytoplasm						1	2	1.26282e+06	1.02095e+06	0.808466	0.808466	0.536889
334	IPI00477686	GTF2F2	GENERAL TRANSCRIPTION FACTOR IIF SUBUNIT 2.	Nucleus	1	1	2.60158e+06	1.92385e+06	0.739492	1	3	1.94634e+06	1.70941e+06	0.878272	0.808882	0.53875
335	IPI00015838	LYAR	CELL GROWTH-REGULATING NUCLEOLAR PROTEIN.	Membrane	4	9	2.72595e+07	1.54974e+07	0.568514	7	20	1.68692e+07	1.77036e+07	1.04946	0.808988	0.378013
336	IPI00550308	CPNE1; RBM12	RNA-BINDING PROTEIN 12.	Nucleus						2	7	8.30251e+06	6.71759e+06	0.809104	0.809104	0.538459
337	IPI00001562	PCYT1B	ISOFORM 2 OF CHOLINE-PHOSPHATE CYTIDYLYLTRANSFERASE B.	Cytoplasm	1	2	6.18248e+06	5.0031e+06	0.809238						0.809238	0.870135
338	IPI00006079	BCLAF1	ISOFORM 1 OF BCL-2-ASSOCIATED TRANSCRIPTION FACTOR 1.	Nucleus						2	4	2.05421e+07	1.66324e+07	0.809672	0.809672	0.53875
339	IPI00029079	GMPS	GMP SYNTHASE [GLUTAMINE-HYDROLYZING].	Nucleus	1	8	3.55539e+07	2.79746e+07	0.786822	5	12	4.37266e+07	3.64175e+07	0.832846	0.809834	0.55005
340	IPI00032830	REXO2	ISOFORM 1 OF OLIGORIBONUCLEASE, MITOCHONDRIAL (FRAGMENT).	Cytoplasm	2	7	3.16206e+07	2.48443e+07	0.785697	3	6	1.17226e+07	9.78558e+06	0.834765	0.810231	0.55184
341	IPI00012007	AHCY	ADENOSYLHOMOCYSTEINASE.	Cytoplasm	6	26	1.38028e+08	1.02706e+08	0.744097	4	24	8.82578e+07	7.74563e+07	0.877614	0.810856	0.544238
342	IPI00219483	SNRNP70	ISOFORM 2 OF U1 SMALL NUCLEAR RIBONUCLEOPROTEIN 70 KDA.	Nucleus	1	4	6.96478e+06	3.63321e+06	0.521654	1	8	4.36996e+07	4.8074e+07	1.1001	0.810878	0.329269
343	IPI00550852	DCTN4	DYNACTIN SUBUNIT 4.	Nucleus	1	2	3.29185e+06	3.5533e+06	1.07943	1	2	1.37239e+06	744810	0.542708	0.811067	0.357347
344	IPI00031514	RFC5	REPLICATION FACTOR C SUBUNIT 5.	Nucleus						1	3	4.86117e+06	3.94362e+06	0.81125	0.81125	0.542594
345	IPI00013860	HIBADH	3-HYDROXYISOBUTYRATE DEHYDROGENASE, MITOCHONDRIAL.	Cytoplasm						1	3	9.75486e+06	7.91496e+06	0.811387	0.811387	0.542594
346	IPI00221092	RPS16	40S RIBOSOMAL PROTEIN S16.	Cytoplasm	6	26	2.15161e+08	1.4078e+08	0.654303	5	31	1.79325e+08	1.73705e+08	0.968658	0.811481	0.489547
347	IPI00215719	RPL18	60S RIBOSOMAL PROTEIN L18.	Cytoplasm	2	7	3.45473e+07	2.24931e+07	0.651081	2	4	2.96093e+07	2.88592e+07	0.974668	0.812875	0.492403
348	IPI00016634	C20orf11	PROTEIN C20ORF11.	Nucleus						1	2	3.97851e+06	3.23884e+06	0.814083	0.814083	0.55005
349	IPI00026272	HIST1H2AB; HIST1H2AE	HISTONE H2A TYPE 1-B/E.	Nucleus	3	44	5.9569e+08	4.01264e+08	0.673612	3	66	2.97246e+08	2.83821e+08	0.954834	0.814223	0.522405
350	IPI00012493	RPS20	40S RIBOSOMAL PROTEIN S20.	Cytoplasm	2	5	4.59614e+07	3.23419e+07	0.703675	2	20	2.7944e+08	2.58594e+08	0.925401	0.814538	0.542594
351	IPI00299573	RPL7A	60S RIBOSOMAL PROTEIN L7A.	Nucleus	3	16	1.39108e+08	9.22809e+07	0.663377	5	22	7.85231e+07	7.58392e+07	0.965821	0.814599	0.510821
352	IPI00026185	CAPZB	ISOFORM 1 OF F-ACTIN-CAPPING PROTEIN SUBUNIT BETA.	Cytoplasm	1	2	7.78607e+06	4.4721e+06	0.574372	3	9	2.5253e+07	2.6646e+07	1.05516	0.814766	0.40682
353	IPI00018349	MCM4	DNA REPLICATION LICENSING FACTOR MCM4.	Nucleus	1	1	2.19699e+06	1.33206e+06	0.606312	2	5	5.12525e+06	5.24792e+06	1.02393	0.815123	0.453008
354	IPI00295485	HSPA4L	HEAT SHOCK 70 KDA PROTEIN 4L.	Cytoplasm						1	4	4.75659e+06	3.87812e+06	0.815316	0.815316	0.554675
355	IPI00396378	HNRNPA2B1	ISOFORM B1 OF HETEROGENEOUS NUCLEAR RIBONUCLEOPROTEINS A2/B1.	Nucleus	4	31	2.37477e+08	1.85137e+08	0.779602	4	36	2.93349e+08	2.49698e+08	0.851197	0.815399	0.573703
356	IPI00293167	SDF2	STROMAL CELL-DERIVED FACTOR 2.	Extracellular	1	3	5.15759e+06	4.12449e+06	0.799694	1	2	1.7413e+06	1.44785e+06	0.831477	0.815585	0.576499
357	IPI00025366	CS	CITRATE SYNTHASE, MITOCHONDRIAL.	Cytoplasm	1	3	1.89026e+06	1.54298e+06	0.81628	1	3	1.89026e+06	1.54298e+06	0.81628	0.81628	0.578037
358	IPI00003627	ACTL6A	ISOFORM 1 OF ACTIN-LIKE PROTEIN 6A.	Nucleus		3	6.52935e+06	5.33195e+06	0.816612						0.816612	0.883493
359	IPI00172460	AK2	ISOFORM 3 OF ADENYLATE KINASE ISOENZYME 2, MITOCHONDRIAL.	Cytoplasm	1	4	1.46478e+07	1.33085e+07	0.908571	1	4	7.59284e+06	5.51421e+06	0.726238	0.817404	0.566848
360	IPI00045109	HIST1H2AA	HISTONE H2A TYPE 1-A.	Nucleus	1	6	9.71639e+06	6.72739e+06	0.692376	1	6	8.56113e+06	8.07008e+06	0.942641	0.817508	0.543537
361	IPI00011528	CSTF1	CLEAVAGE STIMULATION FACTOR 50 KDA SUBUNIT.	Nucleus	2	2	3.29113e+06	2.46207e+06	0.748094	1	4	764391	679862	0.889417	0.818755	0.57761
362	IPI00745955	EBNA1BP2	EBNA1 BINDING PROTEIN 2.	Nucleus						2	6	2.75052e+07	2.25346e+07	0.819287	0.819287	0.569442
363	IPI00005908	ADAMTS1	A DISINTEGRIN AND METALLOPROTEINASE WITH THROMBOSPONDIN MOTIFS 1.	Extracellular	1	2	4.68583e+06	3.8407e+06	0.819642						0.819642	0.889035
364	IPI00003843	TJP2	ISOFORM A1 OF TIGHT JUNCTION PROTEIN ZO-2.	Membrane	4	8	2.73928e+07	2.03988e+07	0.744678	3	9	3.01415e+07	2.69819e+07	0.895174	0.819926	0.578037
365	IPI00218570	PGAM2	PHOSPHOGLYCERATE MUTASE 2.	Cytoplasm	1	4	2.44669e+07	1.89161e+07	0.773131	1	3	1.56179e+07	1.35378e+07	0.866815	0.819973	0.590916
366	IPI00215911	APEX1	DNA-(APURINIC OR APYRIMIDINIC SITE) LYASE.	Nucleus	4	11	2.35213e+07	1.80803e+07	0.768679	3	12	1.09088e+07	9.50823e+06	0.871608	0.820144	0.590916
367	IPI00005613	U2AF1	SPLICING FACTOR U2AF 35 KDA SUBUNIT.	Nucleus						1	4	2.26849e+07	1.86114e+07	0.820432	0.820432	0.571784
368	IPI00018452	CPNE1	COPINE-1.	unknown	2	5	1.37305e+07	1.20098e+07	0.87468	3	10	1.63294e+07	1.25361e+07	0.767703	0.821191	0.594352
369	IPI00007797	FABP5; FABP5L7	FATTY ACID-BINDING PROTEIN, EPIDERMAL.	Cytoplasm						2	4	1.43293e+06	1.17728e+06	0.82159	0.82159	0.574351
370	IPI00644127	IARS	ISOLEUCYL-TRNA SYNTHETASE, CYTOPLASMIC.	Cytoplasm	2	2	3.87559e+06	2.97784e+06	0.768356	4	14	2.45009e+07	2.14547e+07	0.875668	0.822012	0.597463
371	IPI00023503	CDK3	CELL DIVISION PROTEIN KINASE 3.	Nucleus	1	2	1.71015e+06	878660	0.513791	1	3	3.14314e+06	3.5578e+06	1.13193	0.822858	0.347743
372	IPI00010706	GSS	GLUTATHIONE SYNTHETASE.	Cytoplasm	1	3	6.78762e+06	5.58597e+06	0.822964						0.822964	0.889035
373	IPI00011702	KIAA0406	UNCHARACTERIZED PROTEIN KIAA0406.	unknown						1	3	1.80317e+06	1.48395e+06	0.822967	0.822967	0.578037
374	IPI00011268	RALY	RNA BINDING PROTEIN, AUTOANTIGENIC (HNRNP-ASSOCIATED WITH LETHAL YELLOW HOMOLOG (MOUSE)), ISOFORM CRA_A (FRAGMENT).	Nucleus	2	2	1.83511e+07	1.14989e+07	0.626606	2	7	3.85986e+07	3.94705e+07	1.02259	0.824597	0.510821
375	IPI00024911	ERP29	ENDOPLASMIC RETICULUM PROTEIN ERP29.	Cytoplasm	7	31	1.08751e+08	8.77457e+07	0.806846	6	27	1.87048e+08	1.5756e+08	0.842349	0.824598	0.616372
376	IPI00026271	RPS14	40S RIBOSOMAL PROTEIN S14.	Cytoplasm	5	20	1.04095e+08	7.09609e+07	0.681695	5	32	8.61805e+07	8.34481e+07	0.968294	0.824994	0.566874
377	IPI00022462	TFRC	TRANSFERRIN RECEPTOR PROTEIN 1.	Membrane						2	5	5.86095e+06	4.83717e+06	0.825322	0.825322	0.586414
378	IPI00032849	NOP16	UPF0384 PROTEIN CGI-117.	Nucleus	1	4	1.07161e+07	8.5744e+06	0.800143	1	6	1.50634e+07	1.28142e+07	0.850687	0.825415	0.617664
379	IPI00006510	TUBB1	TUBULIN BETA-1 CHAIN.	Cytoplasm	5	58	4.88606e+08	3.87889e+08	0.793867	5	130	8.74878e+08	7.50108e+08	0.857386	0.825627	0.617664
380	IPI00015911	DLD	DIHYDROLIPOYL DEHYDROGENASE, MITOCHONDRIAL.	Cytoplasm	2	4	1.60479e+07	1.33197e+07	0.829994	2	7	9.20341e+06	7.56344e+06	0.821808	0.825901	0.621765
381	IPI00020599	CALR	CALRETICULIN.	Cytoplasm	8	47	4.25314e+08	3.41968e+08	0.804037	9	45	1.69897e+08	1.44267e+08	0.849147	0.826592	0.622362
382	IPI00290461	EIF3J	EUKARYOTIC TRANSLATION INITIATION FACTOR 3 SUBUNIT J.	Cytoplasm	2	4	2.08456e+07	1.72384e+07	0.826958						0.826958	0.89306
383	IPI00009659	RPRD1B	REGULATION OF NUCLEAR PRE-MRNA DOMAIN-CONTAINING PROTEIN 1B.	unknown	2	4	1.18822e+07	7.71263e+06	0.649092	3	10	2.07344e+07	2.08415e+07	1.00517	0.82713	0.543537
384	IPI00549467	NIT2	NITRILASE HOMOLOG 2.	Cytoplasm						2	5	5.61794e+06	4.64678e+06	0.827133	0.827133	0.593616
385	IPI00218733	SOD1	SUPEROXIDE DISMUTASE [CU-ZN].	Cytoplasm	1	5	1.47306e+07	1.09793e+07	0.745338	1	5	1.12921e+07	1.02674e+07	0.909253	0.827295	0.614245
386	IPI00152900	LZIC	CDNA FLJ55829, HIGHLY SIMILAR TO HOMO SAPIENS LEUCINE ZIPPER AND CTNNBIP1 DOMAIN CONTAINING (LZIC), MRNA.	unknown	1	2	5.09649e+06	4.21788e+06	0.827605						0.827605	0.893655
387	IPI00010207	UFM1	UBIQUITIN-FOLD MODIFIER 1.	Cytoplasm	2	4	7.52639e+06	6.23108e+06	0.827897						0.827897	0.893655
388	IPI00003482	DECR1	2,4-DIENOYL-COA REDUCTASE, MITOCHONDRIAL.	Cytoplasm						2	6	1.20724e+07	1.00018e+07	0.828481	0.828481	0.597463
389	IPI00376219	APBB1IP	AMYLOID BETA A4 PRECURSOR PROTEIN-BINDING FAMILY B MEMBER 1- INTERACTING PROTEIN.	Cytoplasm	3	5	8.60451e+06	7.12958e+06	0.828586						0.828586	0.893655
390	IPI00165261	SCFD1	SEC1 FAMILY DOMAIN-CONTAINING PROTEIN 1.	Cytoplasm						2	7	8.71847e+06	7.22491e+06	0.82869	0.82869	0.597463
391	IPI00289601	HDAC2	HISTONE DEACETYLASE 2.	Nucleus	2	4	2.56008e+06	2.12471e+06	0.829941	2	4	2.56008e+06	2.12471e+06	0.829941	0.829941	0.645921
392	IPI00002966	HSPA4	HEAT SHOCK 70 KDA PROTEIN 4.	Cytoplasm	8	18	1.22659e+08	5.30616e+07	0.432593	12	35	1.13345e+08	1.39212e+08	1.22822	0.830405	0.216445
393	IPI00028277	FTO	ISOFORM 1 OF PROTEIN FTO.	Nucleus	1	3	2.57204e+06	2.13622e+06	0.830555						0.830555	0.895819
394	IPI00295851	COPB1	COATOMER SUBUNIT BETA.	Cytoplasm						5	12	1.97835e+07	1.64329e+07	0.830636	0.830636	0.606836
395	IPI00033034	DLSTP	ALPHA-KETOGLUTARATE DEHYDROGENASE COMPLEX DIHYDROLIPOYL SUCCINYLTRANSFERASE.	mitochondrion	1	4	1.89108e+07	1.48522e+07	0.785383	1	5	1.49058e+07	1.30782e+07	0.877392	0.831387	0.646059
396	IPI00293464	DDB1	DNA DAMAGE-BINDING PROTEIN 1.		2	4	1.10511e+07	8.39973e+06	0.760082	3	9	1.61497e+07	1.45943e+07	0.903689	0.831885	0.639132
397	IPI00221332	DNM3	ISOFORM 1 OF DYNAMIN-3.	Cytoplasm	1	3	2.0629e+07	1.60598e+07	0.778507	1	4	1.60463e+07	1.42074e+07	0.885402	0.831955	0.646059
398	IPI00013415	RPS7	40S RIBOSOMAL PROTEIN S7.	Cytoplasm	5	45	1.35486e+08	9.60207e+07	0.708711	5	38	8.79734e+07	8.43747e+07	0.959093	0.833902	0.616372
399	IPI00026689	CDC2	PUTATIVE UNCHARACTERIZED PROTEIN DKFZP686L20222.	Nucleus	4	15	8.05951e+07	5.8826e+07	0.729897	5	24	1.03385e+08	9.7019e+07	0.938423	0.83416	0.631078
400	IPI00029012	EIF3A	EUKARYOTIC TRANSLATION INITIATION FACTOR 3 SUBUNIT A.	Cytoplasm	9	27	8.44147e+07	6.88644e+07	0.815786	15	50	1.98404e+08	1.6922e+08	0.85291	0.834348	0.658996
401	IPI00029740	SNX3	ISOFORM 3 OF SORTING NEXIN-3.	Cytoplasm	1	2	4.47081e+06	3.7303e+06	0.834367						0.834367	0.895819
402	IPI00016249	FXR1	ISOFORM 1 OF FRAGILE X MENTAL RETARDATION SYNDROME-RELATED PROTEIN 1.	Cytoplasm	1	3	7.5384e+06	5.71647e+06	0.758313	3	10	1.64822e+07	1.502e+07	0.911283	0.834798	0.65187
403	IPI00019495	DYNLT1	DYNEIN LIGHT CHAIN TCTEX-TYPE 1.	Cytoplasm	1	4	6.98196e+06	5.82926e+06	0.834903						0.834903	0.895819
404	IPI00031554	DDX50	ATP-DEPENDENT RNA HELICASE DDX50.	Nucleus						2	3	3.53615e+06	2.9588e+06	0.836728	0.836728	0.622362
405	IPI00219330	ILF3	ISOFORM 5 OF INTERLEUKIN ENHANCER-BINDING FACTOR 3.	Nucleus	4	13	5.46417e+07	4.41288e+07	0.807603	10	29	1.00538e+08	8.7084e+07	0.866178	0.83689	0.672002
406	IPI00179026	MCTS1	ISOFORM 1 OF MALIGNANT T CELL AMPLIFIED SEQUENCE 1.	Cytoplasm	4	16	6.95834e+07	6.07907e+07	0.873637	3	9	2.74305e+07	2.19754e+07	0.801129	0.837383	0.672764
407	IPI00006574	FAM49A	PROTEIN FAM49A.	unknown	1	3	2.1754e+06	1.82428e+06	0.838594	1	3	2.1754e+06	1.82428e+06	0.838594	0.838594	0.676352
408	IPI00168184	PPP2R1A	CDNA FLJ34068 FIS, CLONE FCBBF3001918, HIGHLY SIMILAR TO SERINE/THREONINE PROTEIN PHOSPHATASE 2A, 65 KDA REGULATORY SUBUNIT A, ALPHA ISOFORM.	Cytoplasm	7	15	6.56139e+07	5.4025e+07	0.823376	8	37	2.11934e+08	1.81779e+08	0.857712	0.840544	0.681168
409	IPI00470891	CSDE1	ISOFORM LONG OF COLD SHOCK DOMAIN-CONTAINING PROTEIN E1.	Cytoplasm	2	7	1.19904e+07	1.00832e+07	0.840937	2	7	1.19904e+07	1.00832e+07	0.840937	0.840937	0.682674
410	IPI00026215	FEN1	FLAP ENDONUCLEASE 1.	Nucleus	1	4	1.64184e+07	1.21781e+07	0.741737	3	10	2.1693e+07	2.04321e+07	0.941873	0.841805	0.670815
411	IPI00016768	LDHAL6B	L-LACTATE DEHYDROGENASE A-LIKE 6B.	Cytoplasm	1	24	7.8354e+07	6.40666e+07	0.817655	2	12	2.41177e+07	2.09418e+07	0.86832	0.842988	0.692377
412	IPI00019385	SSR4	TRANSLOCON-ASSOCIATED PROTEIN SUBUNIT DELTA PRECURSOR.	Cytoplasm						1	3	5.11231e+06	4.31245e+06	0.843543	0.843543	0.652199
413	IPI00182469	CTNND1	ISOFORM 1AB OF CATENIN DELTA-1.	Nucleus	1	5	7.69203e+06	6.49095e+06	0.843854	1	5	7.69203e+06	6.49095e+06	0.843854	0.843854	0.700921
414	IPI00022078	NDRG1	PROTEIN NDRG1.	Nucleus	2	4	2.33428e+07	2.25794e+07	0.967297	2	6	1.52974e+07	1.10222e+07	0.720527	0.843912	0.663126
415	IPI00026496	NPM3	NUCLEOPLASMIN-3.	Nucleus						1	3	1.59318e+07	1.34579e+07	0.844718	0.844718	0.655138
416	IPI00031109	NDUFAF2	MIMITIN, MITOCHONDRIAL.	Cytoplasm	4	11	6.55383e+07	6.44848e+07	0.983925	1	4	8.63767e+06	6.10017e+06	0.706228	0.845077	0.657747
417	IPI00550021	RPL3	60S RIBOSOMAL PROTEIN L3.		4	13	3.41234e+07	2.39703e+07	0.702459	7	35	1.0207e+08	1.0096e+08	0.989121	0.84579	0.657747
418	IPI00013068	EIF3E	EUKARYOTIC TRANSLATION INITIATION FACTOR 3 SUBUNIT E.	Cytoplasm	3	20	3.57894e+07	2.60802e+07	0.728713	6	52	3.39647e+07	3.27528e+07	0.964318	0.846515	0.676352
419	IPI00006181	EIF3D	EUKARYOTIC TRANSLATION INITIATION FACTOR 3 SUBUNIT D.	Cytoplasm	3	8	2.37662e+07	1.70679e+07	0.718157	6	21	6.47738e+07	6.31755e+07	0.975326	0.846742	0.673802
420	IPI00018522	PRMT1	HMT1 HNRNP METHYLTRANSFERASE-LIKE 2 ISOFORM 1.	Nucleus	2	9	2.76512e+07	2.1937e+07	0.793344	3	13	5.51079e+07	4.96308e+07	0.900612	0.846978	0.706099
421	IPI00008438	RPS10	40S RIBOSOMAL PROTEIN S10.	Cytoplasm	6	54	3.22857e+08	2.33429e+08	0.723009	6	64	3.29362e+08	3.19868e+08	0.971175	0.847092	0.676352
422	IPI00017726	HSD17B10	ISOFORM 1 OF 3-HYDROXYACYL-COA DEHYDROGENASE TYPE-2.	Cytoplasm	1	4	7.82417e+06	6.63461e+06	0.847963						0.847963	0.914522
423	IPI00329600	SCCPDH	PROBABLE SACCHAROPINE DEHYDROGENASE.	Cytoplasm	1	2	2.36221e+06	1.43061e+06	0.605624	1	3	897294	978615	1.09063	0.848127	0.567006
424	IPI00004436	LSM1	U6 SNRNA-ASSOCIATED SM-LIKE PROTEIN LSM1.	Nucleus	1	3	7.75027e+06	6.57498e+06	0.848354						0.848354	0.914522
425	IPI00216230	TMPO	LAMINA-ASSOCIATED POLYPEPTIDE 2, ISOFORM ALPHA.	Nucleus	4	5	1.26289e+07	8.67196e+06	0.686674	4	11	2.91125e+07	2.94404e+07	1.01126	0.848968	0.657747
426	IPI00221106	SF3B2	SPLICING FACTOR 3B SUBUNIT 2.	Nucleus	8	19	8.71062e+07	6.19193e+07	0.710848	9	34	5.874e+07	5.80585e+07	0.988398	0.849623	0.676352
427	IPI00003918	RPL4	60S RIBOSOMAL PROTEIN L4.	Cytoplasm	11	39	3.096e+08	2.38472e+08	0.770261	11	49	3.61192e+08	3.35623e+08	0.929208	0.849734	0.706381
428	IPI00005585	TAX1BP3	TAX1-BINDING PROTEIN 3.	Nucleus	1	2	8.07173e+06	6.34542e+06	0.786129	1	1	4.05198e+06	3.71408e+06	0.916609	0.851369	0.719184
429	IPI00219147	CSDA	ISOFORM 2 OF DNA-BINDING PROTEIN A.	Nucleus	1	1	1.08529e+07	8.54296e+06	0.78716	1	2	1.08695e+07	9.95396e+06	0.915767	0.851464	0.719184
430	IPI00011126	PSMC1	26S PROTEASE REGULATORY SUBUNIT 4.	Nucleus	1	4	1.95992e+07	1.63721e+07	0.835343	4	13	7.43855e+07	6.45877e+07	0.868284	0.851814	0.73223
431	IPI00642211	RNPEP	AMINOPEPTIDASE B.	Cytoplasm						1	3	6.84829e+06	5.83418e+06	0.851919	0.851919	0.676352
432	IPI00005589	hCG_18290	UNCHARACTERIZED PROTEIN ENSP00000275524.		1	6	5.18135e+07	3.6833e+07	0.710878	2	10	3.2503e+07	3.22785e+07	0.993093	0.851985	0.681168
433	IPI00026216	NPEPPS	PUROMYCIN-SENSITIVE AMINOPEPTIDASE.	Cytoplasm						2	10	2.24222e+07	1.91217e+07	0.852803	0.852803	0.676352
434	IPI00015953	DDX21	ISOFORM 1 OF NUCLEOLAR RNA HELICASE 2.	Nucleus	4	9	2.95572e+07	2.47328e+07	0.836778	5	12	6.41226e+07	5.57152e+07	0.868885	0.852832	0.73223
435	IPI00025178	BCAS2	PRE-MRNA-SPLICING FACTOR SPF27.	Nucleus	2	5	2.05509e+07	1.75315e+07	0.853078						0.853078	0.923411
436	IPI00102069	EIF3M	EUKARYOTIC TRANSLATION INITIATION FACTOR 3 SUBUNIT M.	unknown						4	13	2.9413e+07	2.51026e+07	0.853452	0.853452	0.677057
437	IPI00397611	LOC388344	SIMILAR TO RPL13 PROTEIN.		3	5	6.99193e+07	5.21059e+07	0.745229	4	15	8.74203e+07	8.41034e+07	0.962058	0.853644	0.70772
438	IPI00107555	PFN2	CDNA FLJ57754, HIGHLY SIMILAR TO HOMO SAPIENS PROFILIN 2 (PFN2), TRANSCRIPT VARIANT 2, MRNA.	Cytoplasm						1	4	1.36956e+06	1.16992e+06	0.85423	0.85423	0.67707
439	IPI00218247	TIMP3	METALLOPROTEINASE INHIBITOR 3.	Extracellular	1	2	3.4006e+06	2.90494e+06	0.854243						0.854243	0.923411
440	IPI00479722	PSME1	PROTEASOME ACTIVATOR COMPLEX SUBUNIT 1.	Cytoplasm	4	13	3.29811e+07	2.66046e+07	0.806662	7	27	7.45843e+07	6.73322e+07	0.902766	0.854714	0.734852
441	IPI00023673	LGALS3BP	GALECTIN-3-BINDING PROTEIN.	Membrane	1	3	9.33397e+06	7.98028e+06	0.854971						0.854971	0.923411
442	IPI00004358	PYGB	GLYCOGEN PHOSPHORYLASE, BRAIN FORM.	Cytoplasm	2	6	1.9808e+07	1.50409e+07	0.759333	7	23	4.94687e+07	4.70592e+07	0.951292	0.855313	0.7256
443	IPI00030296	EIF4A2	EUKARYOTIC TRANSLATION INITIATION FACTOR 4A, ISOFORM 2, ISOFORM CRA_B.	Cytoplasm						3	12	1.15078e+08	9.84746e+07	0.855719	0.855719	0.681354
444	IPI00300371	SF3B3	ISOFORM 1 OF SPLICING FACTOR 3B SUBUNIT 3.	Nucleus	2	3	1.28754e+07	8.51793e+06	0.661564	3	10	4.77275e+06	5.01093e+06	1.04991	0.855735	0.657747
445	IPI00171798	MTA2	METASTASIS-ASSOCIATED PROTEIN MTA2.	Nucleus						1	2	9.98781e+06	8.54916e+06	0.855959	0.855959	0.681757
446	IPI00465315	CYCS	CYTOCHROME C.	Cytoplasm						1	4	1.61414e+07	1.38281e+07	0.856681	0.856681	0.682974
447	IPI00217030	RPS4X	40S RIBOSOMAL PROTEIN S4, X ISOFORM.	Cytoplasm	4	11	8.55053e+07	5.8507e+07	0.68425	6	25	1.19832e+08	1.23371e+08	1.02953	0.856889	0.67707
448	IPI00033030	ADRM1	PROTEIN ADRM1.	Membrane	1	2	4.20104e+06	3.81712e+06	0.908614	1	3	9.90272e+06	7.99005e+06	0.806854	0.857734	0.748978
449	IPI00022977	CKB	CREATINE KINASE B-TYPE.	Cytoplasm	5	15	4.66234e+07	4.18197e+07	0.896968	8	20	4.28322e+07	3.50864e+07	0.81916	0.858064	0.748978
450	IPI00008982	ALDH18A1	ISOFORM LONG OF DELTA-1-PYRROLINE-5-CARBOXYLATE SYNTHETASE.	Cytoplasm	1	3	4.02198e+06	3.2327e+06	0.803759	2	7	5.80754e+06	5.30513e+06	0.91349	0.858625	0.748978
451	IPI00016610	PCBP1	POLY(RC)-BINDING PROTEIN 1.	Nucleus	3	9	2.17997e+07	1.81216e+07	0.831277	3	12	3.64438e+07	3.23225e+07	0.886915	0.859096	0.755243
452	IPI00216951	DARS	ASPARTYL-TRNA SYNTHETASE, CYTOPLASMIC.	Cytoplasm	6	13	6.2966e+07	5.18049e+07	0.822744	8	23	9.0961e+07	8.14842e+07	0.895815	0.85928	0.755243
453	IPI00013723	PIN1	PEPTIDYL-PROLYL CIS-TRANS ISOMERASE NIMA-INTERACTING 1.	Nucleus	3	7	2.91519e+07	2.24544e+07	0.770256	4	11	2.60102e+07	2.46929e+07	0.949355	0.859805	0.746397
454	IPI00411633	HSP90AB1	HEAT SHOCK PROTEIN BETA (FRAGMENT).	Cytoplasm	3	12	2.85392e+08	2.45669e+08	0.860812	2	16	3.99607e+08	3.43199e+08	0.858841	0.859827	0.757305
455	IPI00007402	IPO7	IMPORTIN-7.	Nucleus	1	3	1.30913e+07	1.22138e+07	0.932972	5	24	4.22475e+07	3.3254e+07	0.787123	0.860047	0.748978
456	IPI00178352	FLNC	ISOFORM 1 OF FILAMIN-C.	Cytoplasm	17	45	1.74067e+08	1.54817e+08	0.889413	28	98	2.92153e+08	2.42705e+08	0.830746	0.86008	0.75622
457	IPI00646917	NUDT21	CLEAVAGE AND POLYADENYLATION SPECIFICITY FACTOR SUBUNIT 5.	Nucleus	2	9	6.96597e+07	5.61915e+07	0.806656	3	11	7.75952e+07	7.08931e+07	0.913628	0.860142	0.755243
458	IPI00026260	NME2	NUCLEOSIDE DIPHOSPHATE KINASE B.	Nucleus, Cytoplasm	5	90	3.4611e+08	2.78868e+08	0.80572	4	83	3.98229e+08	3.64979e+08	0.916507	0.861113	0.75622
459	IPI00465028	TPI1	ISOFORM 1 OF TRIOSEPHOSPHATE ISOMERASE.		1	10	8.13318e+07	6.01299e+07	0.739315	1	9	1.83902e+07	1.80789e+07	0.983071	0.861193	0.73223
460	IPI00306369	NSUN2	TRNA (CYTOSINE-5-)-METHYLTRANSFERASE NSUN2.	unknown	2	3	1.366e+07	9.71076e+06	0.710889	2	6	1.19877e+07	1.2139e+07	1.01262	0.861755	0.718402
461	IPI00020915	MRFAP1	MORF4 FAMILY-ASSOCIATED PROTEIN 1.	Nucleus						1	2	5.51991e+06	4.7594e+06	0.862225	0.862225	0.706099
462	IPI00215743	RRBP1	ISOFORM 3 OF RIBOSOME-BINDING PROTEIN 1.	Cytoplasm	2	4	2.35457e+06	1.89668e+06	0.805529	1	5	7.72157e+06	7.09782e+06	0.91922	0.862374	0.760525
463	IPI00328840	THOC4	THO COMPLEX SUBUNIT 4.	Nucleus	2	6	2.68923e+07	1.70613e+07	0.634432	3	10	1.98891e+07	2.16856e+07	1.09032	0.862378	0.652918
464	IPI00021812	AHNAK	NEUROBLAST DIFFERENTIATION-ASSOCIATED PROTEIN AHNAK.	Nucleus	63	219	1.1855e+09	9.87684e+08	0.833133	108	450	2.24796e+09	2.00459e+09	0.891736	0.862435	0.762158
465	IPI00179589	LUZP6; MTPN	MYOTROPHIN.		1	2	3.27111e+06	1.863e+06	0.569533	2	10	2.60589e+07	3.01263e+07	1.15609	0.86281	0.560504
466	IPI00002149	SAR1B	GTP-BINDING PROTEIN SAR1B.	Cytoplasm	2	5	1.6796e+07	1.45044e+07	0.863562						0.863562	0.939409
467	IPI00298007	C6orf150	ISOFORM 1 OF UNCHARACTERIZED PROTEIN C6ORF150.	unknown						1	3	370980	320540	0.864036	0.864036	0.70772
468	IPI00385901	COQ9	ISOFORM 2 OF UBIQUINONE BIOSYNTHESIS PROTEIN COQ9, MITOCHONDRIAL.	Cytoplasm	1	3	3.04405e+06	2.63026e+06	0.864068	1	3	3.04405e+06	2.63026e+06	0.864068	0.864068	0.768478
469	IPI00027165	PKLR	ISOFORM R-TYPE OF PYRUVATE KINASE ISOZYMES R/L.	Cytoplasm	2	4	1.01751e+07	7.78802e+06	0.765401	1	7	4.32029e+07	4.16813e+07	0.964781	0.865091	0.75622
470	IPI00644431	DDX39	CDNA FLJ55484, HIGHLY SIMILAR TO ATP-DEPENDENT RNA HELICASE DDX39.	Nucleus	1	2	9.74464e+06	8.43115e+06	0.865208	1	2	9.74464e+06	8.43115e+06	0.865208	0.865208	0.77263
471	IPI00220487	ATP5H	ISOFORM 1 OF ATP SYNTHASE SUBUNIT D, MITOCHONDRIAL.	unknown						2	5	1.8637e+07	1.61287e+07	0.865413	0.865413	0.713142
472	IPI00019884	ACTN2	ALPHA-ACTININ-2.	Nucleus	1	3	3.37215e+07	3.11151e+07	0.922708	1	13	1.35497e+08	1.0956e+08	0.808577	0.865643	0.768478
473	IPI00022881	CLTCL1	ISOFORM 1 OF CLATHRIN HEAVY CHAIN 2.	Membrane	1	4	5.07436e+06	3.33205e+06	0.656644	6	13	3.30198e+07	3.55019e+07	1.07517	0.865908	0.681168
474	IPI00376199	IRF2BP2	ISOFORM 1 OF INTERFERON REGULATORY FACTOR 2-BINDING PROTEIN 2.	Nucleus	1	1	3.75752e+06	3.51974e+06	0.93672	2	4	5.96558e+06	4.74414e+06	0.795253	0.865986	0.766085
475	IPI00328987	BYSL	BYSTIN.	Cytoplasm						1	3	6.86115e+06	5.94545e+06	0.866537	0.866537	0.718402
476	IPI00007764	HN1	ISOFORM 1 OF HEMATOLOGICAL AND NEUROLOGICAL EXPRESSED 1 PROTEIN.	Nucleus	3	8	2.6765e+07	1.91081e+07	0.713922	3	5	4.9666e+06	5.06254e+06	1.01932	0.86662	0.733278
477	IPI00027233	SCO1	PROTEIN SCO1 HOMOLOG, MITOCHONDRIAL.	Cytoplasm	1	4	1.65519e+07	1.43447e+07	0.86665						0.86665	0.942338
478	IPI00301489	UROD	UROPORPHYRINOGEN DECARBOXYLASE.	Cytoplasm	3	5	2.64306e+07	2.35205e+07	0.889895	3	8	2.36102e+07	1.99252e+07	0.843925	0.86691	0.777769
479	IPI00021435	PSMC2	26S PROTEASE REGULATORY SUBUNIT 7.	Nucleus	1	6	1.82296e+07	1.02108e+07	0.560125	6	23	6.71884e+07	7.88747e+07	1.17393	0.867029	0.557037
480	IPI00004273	RBM25	RNA BINDING MOTIF PROTEIN 25.	Nucleus	2	3	1.36085e+07	1.15325e+07	0.847448	3	13	4.45913e+07	3.96555e+07	0.88931	0.868379	0.781204
481	IPI00006167	PPM1G	PROTEIN PHOSPHATASE 1G.	Nucleus	1	4	3.97502e+06	3.14801e+06	0.791948	4	14	3.24914e+07	3.06993e+07	0.944846	0.868397	0.77212
482	IPI00301263	CAD	CAD PROTEIN.	Cytoplasm	1	2	4.51936e+06	4.58325e+06	1.01414	5	11	1.47895e+07	1.06919e+07	0.722938	0.868538	0.748978
483	IPI00165230	DAZAP1	ISOFORM 1 OF DAZ-ASSOCIATED PROTEIN 1.	Cytoplasm	1	2	5.66865e+06	4.92484e+06	0.868786						0.868786	0.94653
484	IPI00219229	LSM3	U6 SNRNA-ASSOCIATED SM-LIKE PROTEIN LSM3.	Nucleus	1	4	1.40488e+07	1.22073e+07	0.868925	1	4	1.40488e+07	1.22073e+07	0.868925	0.868925	0.783543
485	IPI00221091	RPS15A	40S RIBOSOMAL PROTEIN S15A.	Cytoplasm	2	8	4.69669e+07	3.53826e+07	0.753352	5	26	1.47716e+08	1.45653e+08	0.98604	0.869696	0.762158
486	IPI00030363	ACAT1	ACETYL-COA ACETYLTRANSFERASE, MITOCHONDRIAL.	Cytoplasm	3	8	1.74799e+07	1.31475e+07	0.752149	3	9	2.44781e+07	2.41703e+07	0.987425	0.869787	0.762158
487	IPI00006207	LRRFIP1	ISOFORM 2 OF LEUCINE-RICH REPEAT FLIGHTLESS-INTERACTING PROTEIN 1.	Cytoplasm	1	2	1.29519e+07	1.16138e+07	0.896682	1	3	1.36235e+07	1.14907e+07	0.843443	0.870063	0.787087
488	IPI00302592	FLNA	ISOFORM 2 OF FILAMIN-A.	Cytoplasm	19	47	2.39794e+08	2.01658e+08	0.840964	30	119	6.87831e+08	6.19172e+08	0.900182	0.870573	0.789312
489	IPI00022830	NSFL1C	ISOFORM 2 OF NSFL1 COFACTOR P47.	Cytoplasm	3	7	1.49034e+07	1.19547e+07	0.80215	4	13	7.47473e+06	7.02551e+06	0.939902	0.871026	0.781204
490	IPI00411706	ESD	S-FORMYLGLUTATHIONE HYDROLASE.	Cytoplasm	1	3	2.13971e+07	1.86413e+07	0.871208						0.871208	0.95154
491	IPI00019770	FAU	UBIQUITIN-LIKE PROTEIN FUBI AND RIBOSOMAL PROTEIN S30 PRECURSOR.	Cytoplasm	2	4	1.91685e+07	1.5438e+07	0.805386	1	6	3.6385e+07	3.41107e+07	0.937494	0.87144	0.783543
492	IPI00032304	PLS1	PLASTIN-1.	Cytoplasm	2	6	4.7603e+07	3.99553e+07	0.839343	3	15	6.98475e+07	6.31433e+07	0.904016	0.87168	0.793174
493	IPI00021537	OGFR	ISOFORM 1 OF OPIOID GROWTH FACTOR RECEPTOR.	Membrane	1	1	1.44071e+06	1.40599e+06	0.975901	3	5	1.71512e+06	1.31783e+06	0.768364	0.872132	0.775814
494	IPI00009822	SRP54	SIGNAL RECOGNITION PARTICLE 54 KDA PROTEIN.	Cytoplasm						2	4	4.30381e+06	3.75389e+06	0.872225	0.872225	0.73223
495	IPI00000846	CHD4	ISOFORM 1 OF CHROMODOMAIN-HELICASE-DNA-BINDING PROTEIN 4.	Nucleus						1	3	1.12711e+07	9.83146e+06	0.872275	0.872275	0.73223
496	IPI00019472	SLC1A5	NEUTRAL AMINO ACID TRANSPORTER B(0).	Membrane	1	3	5.90565e+06	5.07046e+06	0.858579	2	4	7.04963e+06	6.24964e+06	0.88652	0.872549	0.797154
497	IPI00289862	SCRN1	CDNA FLJ59687, HIGHLY SIMILAR TO SECERNIN-1.	Cytoplasm	1	5	1.47369e+07	1.28762e+07	0.873738	1	5	1.47369e+07	1.28762e+07	0.873738	0.873738	0.800376
498	IPI00470528	RPL15	60S RIBOSOMAL PROTEIN L15.	Cytoplasm	5	22	7.50657e+07	5.55107e+07	0.739494	3	69	1.22965e+08	1.24193e+08	1.00998	0.874737	0.768478
499	IPI00299254	EIF5B	EUKARYOTIC TRANSLATION INITIATION FACTOR 5B.	Cytoplasm	3	6	1.97114e+07	1.73643e+07	0.880925	5	15	4.32875e+07	3.76257e+07	0.869205	0.875065	0.804952
500	IPI00396435	DHX15	PUTATIVE PRE-MRNA-SPLICING FACTOR ATP-DEPENDENT RNA HELICASE DHX15.	Nucleus	3	8	1.96824e+07	1.56957e+07	0.79745	2	8	2.67209e+07	2.54642e+07	0.952971	0.87521	0.793174
501	IPI00013721	PRPF4B	SERINE/THREONINE-PROTEIN KINASE PRP4 HOMOLOG.	Nucleus	1	2	1.79192e+06	1.56902e+06	0.875609						0.875609	0.960614
502	IPI00004534	PFAS	PHOSPHORIBOSYLFORMYLGLYCINAMIDINE SYNTHASE.	Cytoplasm						1	5	1.45411e+07	1.27328e+07	0.875637	0.875637	0.746582
503	IPI00025086	COX5A	CYTOCHROME C OXIDASE SUBUNIT 5A, MITOCHONDRIAL.	Cytoplasm	1	4	5.12877e+07	3.55676e+07	0.69349	1	4	1.0992e+07	1.1631e+07	1.05813	0.875811	0.748978
504	IPI00001871	PAWR	PRKC APOPTOSIS WT1 REGULATOR PROTEIN.	Nucleus	2	3	6.94909e+06	5.59809e+06	0.805586	1	3	520438	492641	0.946591	0.876088	0.799962
505	IPI00216049	HNRNPK	ISOFORM 1 OF HETEROGENEOUS NUCLEAR RIBONUCLEOPROTEIN K.	Nucleus	12	74	3.52085e+08	2.69028e+08	0.7641	11	111	3.9784e+08	3.93351e+08	0.988716	0.876408	0.784671
506	IPI00180240	TMSL3	THYMOSIN BETA-4-LIKE PROTEIN 3.	unknown	5	17	8.33673e+07	6.27741e+07	0.752982	3	22	2.7165e+07	2.71858e+07	1.00076	0.876873	0.781204
507	IPI00328526	ARPP-19	ISOFORM ARPP-19 OF CAMP-REGULATED PHOSPHOPROTEIN 19.	Cytoplasm						1	4	1.84184e+07	1.61553e+07	0.877127	0.877127	0.748978
508	IPI00180730		SIMILAR TO ELONGATION FACTOR 1-ALPHA 1.		2	4	1.18322e+06	1.03826e+06	0.877488						0.877488	0.961573
509	IPI00001639	KPNB1	IMPORTIN SUBUNIT BETA-1.	Nucleus	5	20	3.00954e+07	2.46744e+07	0.819874	12	45	1.238e+08	1.15767e+08	0.935115	0.877495	0.805848
510	IPI00069750	PUF60	ISOFORM 1 OF POLY(U)-BINDING-SPLICING FACTOR PUF60.	Nucleus	3	8	3.43778e+07	2.80616e+07	0.816271	4	8	3.4972e+07	3.28485e+07	0.93928	0.877775	0.805848
511	IPI00165041	TCOF1	TREACHER COLLINS-FRANCESCHETTI SYNDROME 1 ISOFORM A.	Nucleus						1	5	5.82236e+06	5.11365e+06	0.878277	0.878277	0.748978
512	IPI00401791	IKIP	IKIP PROTEIN (FRAGMENT).	Cytoplasm	2	3	1.08228e+07	9.50561e+06	0.878298						0.878298	0.963894
513	IPI00027423	PPP1CA	PROTEIN PHOSPHATASE 1, CATALYTIC SUBUNIT, ALPHA ISOFORM 3.	Cytoplasm	2	6	1.38381e+07	1.21568e+07	0.8785	2	6	1.38381e+07	1.21568e+07	0.8785	0.8785	0.811878
514	IPI00008223	RAD23B	UV EXCISION REPAIR PROTEIN RAD23 HOMOLOG B.	Nucleus	2	7	1.02975e+07	7.59823e+06	0.737871	2	13	6.39576e+07	6.52493e+07	1.0202	0.879034	0.781194
515	IPI00640981	UBR4	ISOFORM 4 OF E3 UBIQUITIN-PROTEIN LIGASE UBR4.	Nucleus	1	4	1.35887e+06	1.19454e+06	0.879067	1	4	1.35887e+06	1.19454e+06	0.879067	0.879067	0.811878
516	IPI00013452	EPRS	BIFUNCTIONAL AMINOACYL-TRNA SYNTHETASE.	Cytoplasm	3	7	1.23238e+07	1.17808e+07	0.955935	5	22	3.28645e+07	2.63858e+07	0.802865	0.8794	0.806892
517	IPI00167009	MAP7D1	ISOFORM 3 OF MAP7 DOMAIN-CONTAINING PROTEIN 1.	unknown						1	1	1.28908e+06	1.13473e+06	0.880264	0.880264	0.755243
518	IPI00011454	GANAB	ISOFORM 2 OF NEUTRAL ALPHA-GLUCOSIDASE AB.	Cytoplasm	9	25	1.51077e+08	1.22572e+08	0.811318	16	56	2.18117e+08	2.07136e+08	0.949656	0.880487	0.811878
519	IPI00020850	PPP2R2B	SERINE/THREONINE-PROTEIN PHOSPHATASE 2A 55 KDA REGULATORY SUBUNIT B BETA ISOFORM.	Cytoplasm	1	6	7.15893e+06	5.61013e+06	0.783655	2	5	5.85759e+06	5.72837e+06	0.977939	0.880797	0.805848
520	IPI00328748	ARMET	PROTEIN ARMET.		2	7	4.15256e+07	4.40459e+07	1.06069	1	3	1.23191e+07	8.64014e+06	0.701364	0.881028	0.763136
521	IPI00021266	hCG_16001; RPL23A	60S RIBOSOMAL PROTEIN L23A.	Cytoplasm	2	6	5.85922e+07	3.92376e+07	0.669672	4	13	8.3401e+07	9.11538e+07	1.09296	0.881315	0.747636
522	IPI00013070	HNRNPUL1	ISOFORM 1 OF HETEROGENEOUS NUCLEAR RIBONUCLEOPROTEIN U-LIKE PROTEIN 1.	Nucleus	3	4	5.26923e+07	4.35939e+07	0.827329	2	8	4.03808e+07	3.78063e+07	0.936245	0.881787	0.812708
523	IPI00479786	KHSRP	KH-TYPE SPLICING REGULATORY PROTEIN.	Nucleus	11	40	1.08516e+08	8.93675e+07	0.82354	16	90	2.49432e+08	2.34716e+08	0.941001	0.88227	0.81325
524	IPI00007750	TUBA4A	TUBULIN ALPHA-4A CHAIN.	Cytoplasm	9	201	1.38207e+09	1.18549e+09	0.857767	14	361	2.0578e+09	1.86659e+09	0.907077	0.882422	0.815099
525	IPI00026328	TXNDC12	THIOREDOXIN DOMAIN-CONTAINING PROTEIN 12.	Cytoplasm						1	5	2.4177e+07	2.1343e+07	0.882779	0.882779	0.760525
526	IPI00007074	YARS	TYROSYL-TRNA SYNTHETASE, CYTOPLASMIC.	Cytoplasm	7	17	6.88135e+07	6.47001e+07	0.940225	9	28	1.00324e+08	8.2832e+07	0.825646	0.882935	0.81325
527	IPI00399318	COPE	EPSILON SUBUNIT OF COATOMER PROTEIN COMPLEX ISOFORM B.	Cytoplasm	2	6	1.25347e+07	9.86301e+06	0.786859	3	8	1.28907e+07	1.2621e+07	0.979078	0.882968	0.811878
528	IPI00026969	SEC23IP	ISOFORM 1 OF SEC23-INTERACTING PROTEIN.	Cytoplasm						1	3	1.92229e+06	1.69732e+06	0.882968	0.882968	0.760525
529	IPI00306398	NUDCD1	ISOFORM 2 OF NUDC DOMAIN-CONTAINING PROTEIN 1.	unknown	2	10	1.80952e+07	1.59779e+07	0.882991	2	10	1.80952e+07	1.59779e+07	0.882991	0.882991	0.821031
530	IPI00220113	MAP4	ISOFORM 2 OF MICROTUBULE-ASSOCIATED PROTEIN 4.	Cytoplasm	2	5	1.47976e+07	1.12104e+07	0.757581	3	15	7.33603e+07	7.39817e+07	1.00847	0.883026	0.800376
531	IPI00301109	PPA2	ISOFORM 1 OF INORGANIC PYROPHOSPHATASE 2, MITOCHONDRIAL.	Cytoplasm	2	6	1.7777e+07	1.47732e+07	0.831027	1	4	2.89011e+07	2.70239e+07	0.935048	0.883037	0.81325
532	IPI00100160	CAND1	ISOFORM 1 OF CULLIN-ASSOCIATED NEDD8-DISSOCIATED PROTEIN 1.	Cytoplasm	3	6	1.01151e+07	8.40464e+06	0.830898	5	14	2.4827e+07	2.32391e+07	0.936042	0.88347	0.814644
533	IPI00014151	PSMD6	26S PROTEASOME NON-ATPASE REGULATORY SUBUNIT 6.	Cytoplasm						2	9	1.97326e+07	1.74383e+07	0.88373	0.88373	0.760952
534	IPI00022744	CSE1L	ISOFORM 1 OF EXPORTIN-2.	Nucleus	2	26	1.29e+08	9.85748e+07	0.764148	11	115	3.93741e+08	3.95082e+08	1.0034	0.883776	0.805848
535	IPI00004450	RBMXL2	RNA-BINDING MOTIF PROTEIN, X-LINKED-LIKE-2.	unknown	2	7	2.92923e+07	2.50534e+07	0.855289	1	6	1.02947e+07	9.39555e+06	0.912658	0.883973	0.821309
536	IPI00456969	DYNC1H1	CYTOPLASMIC DYNEIN 1 HEAVY CHAIN 1.	Cytoplasm	5	9	1.9511e+07	1.54453e+07	0.79162	17	48	1.12092e+08	1.09554e+08	0.977358	0.884489	0.811878
537	IPI00170796	VPS29	ISOFORM 1 OF VACUOLAR PROTEIN SORTING-ASSOCIATED PROTEIN 29.	Cytoplasm	3	8	2.72307e+07	2.13e+07	0.782206	2	10	2.87923e+07	2.84226e+07	0.987161	0.884683	0.811878
538	IPI00030243	PSME3	ISOFORM 1 OF PROTEASOME ACTIVATOR COMPLEX SUBUNIT 3.	Cytoplasm	4	14	6.28076e+07	4.02596e+07	0.640999	6	24	7.69265e+07	8.68262e+07	1.12869	0.884845	0.728658
539	IPI00013917	RPS12	40S RIBOSOMAL PROTEIN S12.	Cytoplasm	1	1	4.11659e+06	3.65839e+06	0.888693	2	2	4.09972e+06	3.62184e+06	0.883436	0.886064	0.826263
540	IPI00798401	CORO1C	CDNA FLJ50992, HIGHLY SIMILAR TO CORONIN-1C.	Cytoplasm	1	5	1.39122e+07	1.19619e+07	0.85981	3	11	2.97846e+07	2.71981e+07	0.913159	0.886485	0.826263
541	IPI00165579	CNDP2	CNDP DIPEPTIDASE 2 (METALLOPEPTIDASE M20 FAMILY), ISOFORM CRA_B.	Cytoplasm	2	4	9.61177e+06	8.23916e+06	0.857195	1	3	4.86385e+06	4.45716e+06	0.916386	0.88679	0.826263
542	IPI00376503	PYCR1	PYRROLINE-5-CARBOXYLATE REDUCTASE 1 ISOFORM 2.	Cytoplasm						1	3	7.28208e+06	6.45798e+06	0.886832	0.886832	0.768478
543	IPI00152199	C1orf93	ISOFORM 1 OF UNCHARACTERIZED PROTEIN C1ORF93.	Cytoplasm	1	3	1.75051e+06	1.55251e+06	0.886893	1	3	1.75051e+06	1.55251e+06	0.886893	0.886893	0.82879
544	IPI00033025	SEPT7	ISOFORM 1 OF SEPTIN-7.	Cytoplasm	1	2	5.58113e+06	3.29697e+06	0.590735	2	5	1.33629e+07	1.58201e+07	1.18388	0.887309	0.672002
545	IPI00247871	TCERG1	ISOFORM 1 OF TRANSCRIPTION ELONGATION REGULATOR 1.	Nucleus	2	5	3.51265e+07	3.1174e+07	0.887479						0.887479	0.974194
546	IPI00641181	MARCKSL1	MARCKS-RELATED PROTEIN.	Cytoplasm	1	3	461701	410039	0.888104	1	3	461701	410039	0.888104	0.888104	0.834737
547	IPI00023860	NAP1L1	NUCLEOSOME ASSEMBLY PROTEIN 1-LIKE 1.	Nucleus	8	51	3.29086e+08	2.54357e+08	0.77292	7	78	4.09637e+08	4.11641e+08	1.00489	0.888907	0.81325
548	IPI00005198	ILF2	INTERLEUKIN ENHANCER-BINDING FACTOR 2.	Nucleus	4	12	6.45368e+07	5.37718e+07	0.833196	7	19	7.95649e+07	7.51829e+07	0.944925	0.889061	0.831333
549	IPI00004672	HLA-H	PUTATIVE HLA CLASS I HISTOCOMPATIBILITY ANTIGEN, ALPHA CHAIN H.		1	5	2.93861e+07	2.74499e+07	0.934112	1	1	1.47989e+06	1.24938e+06	0.844239	0.889176	0.834737
550	IPI00008708	RSL1D1	RIBOSOMAL L1 DOMAIN-CONTAINING PROTEIN 1.	Cytoplasm						3	8	1.37104e+07	1.21947e+07	0.889447	0.889447	0.772673
551	IPI00013297	PDAP1	28 KDA HEAT- AND ACID-STABLE PHOSPHOPROTEIN.	Cytoplasm	1	2	5.80642e+06	5.21099e+06	0.897454	1	1	2.39878e+06	2.1183e+06	0.883074	0.890264	0.839568
552	IPI00005615	TIAL1	NUCLEOLYSIN TIAR.	Nucleus	1	7	1.06748e+07	9.48131e+06	0.888193	1	3	6.77944e+06	6.05054e+06	0.892483	0.890338	0.839568
553	IPI00005045	ABCF2	ATP-BINDING CASSETTE SUB-FAMILY F MEMBER 2.	Cytoplasm	1	1	3.09777e+06	2.3266e+06	0.751057	1	5	1.23017e+07	1.26797e+07	1.03073	0.890894	0.811878
554	IPI00455479	LOC440733	SIMILAR TO INSULINOMA PROTEIN.							1	3	3.34952e+06	2.98676e+06	0.891696	0.891696	0.780067
555	IPI00012756	IFIT5	INTERFERON-INDUCED PROTEIN WITH TETRATRICOPEPTIDE REPEATS 5.	unknown	1	3	1.62675e+06	1.4523e+06	0.892766	1	3	1.62675e+06	1.4523e+06	0.892766	0.892766	0.846804
556	IPI00215884	SFRS1	ISOFORM ASF-1 OF SPLICING FACTOR, ARGININE/SERINE-RICH 1.	Nucleus	3	14	3.88359e+07	2.8954e+07	0.745547	5	26	1.03247e+08	1.07499e+08	1.04118	0.893365	0.81325
557	IPI00020021	DEK	PROTEIN DEK.	Nucleus	3	5	1.02769e+07	7.38494e+06	0.718596	1	9	1.71746e+07	1.83578e+07	1.06889	0.893745	0.807905
558	IPI00012382	SNRPA	U1 SMALL NUCLEAR RIBONUCLEOPROTEIN A.	Nucleus	1	4	1.50212e+07	1.34281e+07	0.893944	1	4	1.50212e+07	1.34281e+07	0.893944	0.893944	0.848514
559	IPI00002821	RPL14	60S RIBOSOMAL PROTEIN L14.	Cytoplasm	1	4	7.84018e+06	6.70798e+06	0.85559	2	3	1.76886e+07	1.6501e+07	0.932861	0.894225	0.846804
560	IPI00008603	ACTA2	ACTIN, AORTIC SMOOTH MUSCLE.	Cytoplasm	6	96	2.53626e+09	2.30183e+09	0.907569	6	178	2.88462e+09	2.54791e+09	0.883272	0.895421	0.854385
561	IPI00022648	EIF5	EUKARYOTIC TRANSLATION INITIATION FACTOR 5.	Cytoplasm	2	7	9.56111e+06	7.25033e+06	0.758315	2	12	1.45654e+07	1.50409e+07	1.03265	0.895481	0.826263
562	IPI00301323	DDX18	ATP-DEPENDENT RNA HELICASE DDX18.	Nucleus						1	4	1.20995e+07	1.08445e+07	0.896278	0.896278	0.790816
563	IPI00334907	PITPNB	ISOFORM 1 OF PHOSPHATIDYLINOSITOL TRANSFER PROTEIN BETA ISOFORM.	Cytoplasm	1	3	1.53367e+07	1.23733e+07	0.806778	4	12	4.22789e+07	4.16851e+07	0.985955	0.896366	0.841978
564	IPI00219446	PEBP1	PHOSPHATIDYLETHANOLAMINE-BINDING PROTEIN 1.	Cytoplasm	7	40	2.72994e+08	2.30531e+08	0.844455	6	30	1.70524e+08	1.62009e+08	0.950069	0.897262	0.855395
565	IPI00783872	CAPRIN1	ISOFORM 1 OF CAPRIN-1.	Membrane	3	10	3.75002e+07	2.43491e+07	0.649306	6	24	6.74883e+07	7.73238e+07	1.14574	0.897521	0.763136
566	IPI00001589	TIMM13	MITOCHONDRIAL IMPORT INNER MEMBRANE TRANSLOCASE SUBUNIT TIM13.	Cytoplasm	3	11	3.91178e+07	3.20963e+07	0.820504	2	5	1.12016e+07	1.09204e+07	0.974895	0.8977	0.849688
567	IPI00010105	EIF6	EUKARYOTIC TRANSLATION INITIATION FACTOR 6.	Cytoplasm	2	11	1.70862e+08	1.33077e+08	0.778858	3	21	1.43866e+08	1.46394e+08	1.01758	0.898217	0.839568
568	IPI00010415	ACOT7	ISOFORM 1 OF CYTOSOLIC ACYL COENZYME A THIOESTER HYDROLASE.	Cytoplasm	2	7	4.19545e+07	4.0135e+07	0.956631	3	8	2.45784e+07	2.06755e+07	0.841205	0.898918	0.860029
569	IPI00010865	CSNK2B; LY6G5B	CASEIN KINASE II SUBUNIT BETA.	Cytoplasm	1	4	8.92272e+06	7.71902e+06	0.865097	1	5	8.60787e+06	8.03407e+06	0.93334	0.899219	0.868057
570	IPI00001159	GCN1L1	TRANSLATIONAL ACTIVATOR GCN1.	Cytoplasm						8	14	1.04971e+07	9.45378e+06	0.900605	0.900605	0.800376
571	IPI00012772	RPL8	60S RIBOSOMAL PROTEIN L8.	Cytoplasm	2	5	1.19336e+06	912657	0.764782	3	9	2.39677e+07	2.48409e+07	1.03643	0.900607	0.839568
572	IPI00022302	SNX24	ISOFORM 1 OF SORTING NEXIN-24.	unknown	1	1	1.00346e+06	904086	0.900971						0.900971	0.987434
573	IPI00064328	PRMT5	PROTEIN ARGININE METHYLTRANSFERASE 5 ISOFORM B.	Cytoplasm	3	4	7.95789e+06	7.17386e+06	0.901478	3	4	7.95789e+06	7.17386e+06	0.901478	0.901478	0.870609
574	IPI00003881	HNRNPF	HETEROGENEOUS NUCLEAR RIBONUCLEOPROTEIN F.	Nucleus	4	11	7.0309e+07	6.13199e+07	0.872148	5	26	5.66665e+07	5.27776e+07	0.931373	0.90176	0.870609
575	IPI00027223	IDH1	ISOCITRATE DEHYDROGENASE [NADP] CYTOPLASMIC.	Cytoplasm						1	3	5.47339e+06	4.93574e+06	0.901769	0.901769	0.801507
576	IPI00216219	TJP1	ISOFORM LONG OF TIGHT JUNCTION PROTEIN ZO-1.	Membrane						2	6	2.9671e+06	2.67574e+06	0.901802	0.901802	0.801507
577	IPI00014898	PLEC1	ISOFORM 1 OF PLECTIN-1.	Cytoplasm	31	65	2.0062e+08	1.65079e+08	0.822841	68	256	8.45571e+08	8.29774e+08	0.981318	0.902079	0.868057
578	IPI00290460	EIF3G	EUKARYOTIC TRANSLATION INITIATION FACTOR 3 SUBUNIT G.	Cytoplasm	3	7	1.59185e+07	1.51694e+07	0.952946	3	10	1.79367e+07	1.52802e+07	0.851893	0.902419	0.870135
579	IPI00306960	NARS	ASPARAGINYL-TRNA SYNTHETASE, CYTOPLASMIC.	Cytoplasm	3	11	4.63529e+07	2.68983e+07	0.580295	4	14	3.65431e+07	4.47603e+07	1.22486	0.90258	0.694986
580	IPI00003817	ARHGDIB	RHO GDP-DISSOCIATION INHIBITOR 2.	Cytoplasm	3	6	1.80969e+07	1.29545e+07	0.715842	3	7	9.62893e+06	1.04938e+07	1.08982	0.902832	0.821223
581	IPI00010182	DBI	ISOFORM A 1 OF ACYL-COA-BINDING PROTEIN.	Cytoplasm	2	5	3.04852e+07	2.6013e+07	0.853297	2	12	1.02446e+08	9.78158e+07	0.954807	0.904052	0.875175
582	IPI00024915	PRDX5	ISOFORM MITOCHONDRIAL OF PEROXIREDOXIN-5, MITOCHONDRIAL.	Cytoplasm	3	9	4.41338e+07	4.35327e+07	0.98638	3	7	2.82707e+07	2.32411e+07	0.822091	0.904235	0.870135
583	IPI00221300	EIF2B1	TRANSLATION INITIATION FACTOR EIF-2B SUBUNIT ALPHA.	Cytoplasm						1	2	2.38545e+06	2.15764e+06	0.904499	0.904499	0.807905
584	IPI00885081	HDGF2	ISOFORM 2 OF HEPATOMA-DERIVED GROWTH FACTOR-RELATED PROTEIN 2.	Nucleus	1	1	1.17079e+06	1.05926e+06	0.904739	1	1	1.17079e+06	1.05926e+06	0.904739	0.904739	0.878932
585	IPI00000874	PRDX1	PEROXIREDOXIN-1.	Cytoplasm	11	55	5.1177e+08	4.68881e+08	0.916195	10	61	5.93798e+08	5.30433e+08	0.893289	0.904742	0.878932
586	IPI00000684	UAP1	ISOFORM AGX2 OF UDP-N-ACETYLHEXOSAMINE PYROPHOSPHORYLASE.	Nucleus	5	20	4.3753e+07	3.54348e+07	0.809884	7	39	8.30324e+07	8.30636e+07	1.00038	0.90513	0.869982
587	IPI00003269	ACTBL2	BETA-ACTIN-LIKE PROTEIN 2.	unknown	7	65	7.61591e+08	6.73371e+08	0.884164	6	112	5.26419e+08	4.87587e+08	0.926235	0.905199	0.878932
588	IPI00216057	SORD	SORBITOL DEHYDROGENASE.	Cytoplasm	1	2	2.60537e+06	1.32513e+06	0.508616	3	9	1.26635e+07	1.64857e+07	1.30182	0.90522	0.570272
589	IPI00006196	NUMA1	ISOFORM 2 OF NUCLEAR MITOTIC APPARATUS PROTEIN 1.	Nucleus						1	2	2.84906e+06	2.57907e+06	0.905237	0.905237	0.809676
590	IPI00007840	ABCG8	ISOFORM 1 OF ATP-BINDING CASSETTE SUB-FAMILY G MEMBER 8.	Membrane	1	1	172141	155834	0.905267	1	1	172141	155834	0.905267	0.905267	0.879581
591	IPI00004968	PRPF19	PRE-MRNA-PROCESSING FACTOR 19.	Nucleus	2	7	4.05603e+07	2.62423e+07	0.646995	6	21	6.82187e+07	7.94882e+07	1.1652	0.906096	0.781204
592	IPI00183695	S100A10	PROTEIN S100-A10.	Cytoplasm	3	25	1.679e+08	1.52305e+08	0.907121	2	24	1.28965e+08	1.1677e+08	0.905439	0.90628	0.883493
593	IPI00179953	NASP	ISOFORM 1 OF NUCLEAR AUTOANTIGENIC SPERM PROTEIN.	Nucleus	3	12	2.59185e+07	1.99516e+07	0.76978	2	11	1.9661e+07	2.05282e+07	1.04411	0.906945	0.858357
594	IPI00018206	GOT2	ASPARTATE AMINOTRANSFERASE, MITOCHONDRIAL.	Cytoplasm	7	25	9.32374e+07	7.77137e+07	0.833503	4	26	7.72371e+07	7.57375e+07	0.980584	0.907044	0.878653
595	IPI00013296	LOC100130553; RPS18	40S RIBOSOMAL PROTEIN S18.	Cytoplasm	3	19	6.93314e+07	5.30115e+07	0.76461	4	23	8.11338e+07	8.51653e+07	1.04969	0.90715	0.855395
596	IPI00296913	NUDT5	ADP-SUGAR PYROPHOSPHATASE.	Cytoplasm	2	10	9.6259e+07	7.82032e+07	0.812425	2	35	4.25176e+07	4.26749e+07	1.0037	0.908063	0.875446
597	IPI00180128	BZW1	ISOFORM 2 OF BASIC LEUCINE ZIPPER AND W2 DOMAIN-CONTAINING PROTEIN 1.	Cytoplasm						1	4	8.63046e+06	7.84002e+06	0.908412	0.908412	0.811878
598	IPI00414836	OSTF1	OSTEOCLAST-STIMULATING FACTOR 1.	Nucleus	1	2	7.81585e+06	7.1055e+06	0.909114						0.909114	0.996699
599	IPI00020906	IMPA1	INOSITOL MONOPHOSPHATASE.	Cytoplasm	1	1	4.02127e+06	3.80942e+06	0.947318	1	3	5.24098e+06	4.57084e+06	0.872134	0.909726	0.888336
600	IPI00032462	PPP2R2C	SERINE/THREONINE-PROTEIN PHOSPHATASE 2A 55 KDA REGULATORY SUBUNIT B GAMMA ISOFORM.	unknown						1	3	7.63943e+06	6.95198e+06	0.910013	0.910013	0.81325
601	IPI00007144	RPL26L1	60S RIBOSOMAL PROTEIN L26-LIKE 1.	Cytoplasm	2	9	9.77484e+07	7.33473e+07	0.750368	2	13	1.10672e+08	1.18389e+08	1.06973	0.910049	0.855395
602	IPI00007175	NIP7	ISOFORM 1 OF 60S RIBOSOME SUBUNIT BIOGENESIS PROTEIN NIP7 HOMOLOG.	Nucleus	2	4	1.04751e+07	7.5882e+06	0.724403	2	7	9.38957e+06	1.02925e+07	1.09616	0.910283	0.840424
603	IPI00651738	ADI1	ISOFORM 1 OF 1,2-DIHYDROXY-3-KETO-5-METHYLTHIOPENTENE DIOXYGENASE.	Nucleus	2	3	4.4792e+07	2.84401e+07	0.634936	3	19	3.31935e+07	3.93812e+07	1.18641	0.910674	0.781204
604	IPI00219575	BLMH	BLEOMYCIN HYDROLASE.	Cytoplasm	1	3	1.2141e+07	1.00181e+07	0.82515	2	4	1.38903e+07	1.3838e+07	0.996235	0.910692	0.883493
605	IPI00031461	GDI2	CDNA FLJ60299, HIGHLY SIMILAR TO RAB GDP DISSOCIATION INHIBITOR BETA.	Cytoplasm	9	21	7.48904e+07	7.32905e+07	0.978637	7	45	2.75925e+08	2.32587e+08	0.842935	0.910786	0.884854
606	IPI00083708	BAT2D1	ISOFORM 7 OF BAT2 DOMAIN-CONTAINING PROTEIN 1.	Cytoplasm						1	6	4.91439e+06	4.47709e+06	0.911016	0.911016	0.81325
607	IPI00022810	CTSC	DIPEPTIDYL-PEPTIDASE 1.	Cytoplasm						1	4	9.04979e+06	8.24534e+06	0.911109	0.911109	0.81325
608	IPI00006419	DPH5	ISOFORM 2 OF DIPHTHINE SYNTHASE.	unknown	1	2	3.04922e+06	2.77838e+06	0.911177						0.911177	0.996699
609	IPI00035167	LOC137107	RIBOSOMAL PROTEIN L1.	Cytoplasm	1	7	1.18879e+08	9.38556e+07	0.789507	2	12	1.01359e+08	1.04778e+08	1.03373	0.91162	0.876549
610	IPI00032460	LSM2	U6 SNRNA-ASSOCIATED SM-LIKE PROTEIN LSM2.	Nucleus	2	4	1.44447e+07	1.31724e+07	0.911917						0.911917	0.996699
611	IPI00027255	MYL6B	MYOSIN LIGHT CHAIN 6B.	Cytoplasm	1	3	1.05917e+07	8.71451e+06	0.822769	1	5	1.06716e+07	1.06848e+07	1.00124	0.912003	0.883493
612	IPI00010080	OXSR1	SERINE/THREONINE-PROTEIN KINASE OSR1.	Nucleus	1	2	1.62987e+07	1.49326e+07	0.916184	2	5	2.29998e+07	2.08955e+07	0.908507	0.912346	0.889035
613	IPI00219299	TLN2	TALIN-2.	Nucleus	1	2	8.6865e+06	7.54006e+06	0.86802	1	3	4.6949e+06	4.497e+06	0.957847	0.912934	0.889035
614	IPI00013256	CSTF2	ISOFORM 1 OF CLEAVAGE STIMULATION FACTOR 64 KDA SUBUNIT.	Nucleus						1	4	3.15515e+06	2.88253e+06	0.913595	0.913595	0.821223
615	IPI00291175	VCL	ISOFORM 1 OF VINCULIN.	Membrane	10	28	1.01646e+08	8.87394e+07	0.873025	15	52	1.82053e+08	1.73711e+08	0.954177	0.913601	0.889035
616	IPI00012048	NME1; NME2	NUCLEOSIDE DIPHOSPHATE KINASE A.	Cytoplasm, Nucleus	6	41	7.89938e+08	6.88053e+08	0.871022	6	78	8.93934e+08	8.54917e+08	0.956354	0.913688	0.889035
617	IPI00219155	RPL27	60S RIBOSOMAL PROTEIN L27.	Cytoplasm	2	11	1.74586e+08	1.37295e+08	0.786399	4	25	2.77561e+08	2.89023e+08	1.0413	0.913848	0.878932
618	IPI00025019	PSMB1	PROTEASOME SUBUNIT BETA TYPE-1.	Cytoplasm	6	19	6.3572e+07	5.85582e+07	0.921132	4	16	3.83513e+07	3.47753e+07	0.906756	0.913944	0.889035
619	IPI00008552	GLRX3	GLUTAREDOXIN-3.	Cytoplasm	1	4	1.38959e+07	1.27022e+07	0.914102						0.914102	0.996699
620	IPI00009790	PFKP	6-PHOSPHOFRUCTOKINASE TYPE C.	Cytoplasm	3	8	2.16626e+07	2.00663e+07	0.92631	5	15	4.79313e+07	4.32302e+07	0.90192	0.914115	0.889035
621	IPI00026087	BANF1	BARRIER-TO-AUTOINTEGRATION FACTOR.	Nucleus	4	27	1.5039e+08	1.30548e+08	0.868064	3	23	6.66815e+07	6.40544e+07	0.960603	0.914333	0.889035
622	IPI00411639	RPSAP15	LAMININ RECEPTOR-LIKE PROTEIN LAMRL5.		1	5	1.12021e+07	6.08959e+06	0.543613	1	4	4.13783e+06	5.32167e+06	1.2861	0.914858	0.672002
623	IPI00439194	MBD3	ISOFORM 1 OF METHYL-CPG-BINDING DOMAIN PROTEIN 3.	Nucleus	1	3	3.85666e+06	3.08127e+06	0.798948	2	4	2.02025e+06	2.08351e+06	1.03131	0.915129	0.883493
624	IPI00298520	ARCN1	PUTATIVE UNCHARACTERIZED PROTEIN DKFZP686M09245.	Cytoplasm	4	14	6.33545e+07	5.81375e+07	0.917654	4	11	4.5419e+07	4.14677e+07	0.913003	0.915328	0.89306
625	IPI00221394	DKC1	H/ACA RIBONUCLEOPROTEIN COMPLEX SUBUNIT 4.	Nucleus						1	4	7.50375e+06	6.87049e+06	0.915607	0.915607	0.826263
626	IPI00640787	BAT1	HLA-B ASSOCIATED TRANSCRIPT 1.	Nucleus	1	2	6.02565e+06	5.50861e+06	0.914195	1	2	5.79338e+06	5.31661e+06	0.917703	0.915949	0.89306
627	IPI00029557	GRPEL1	GRPE PROTEIN HOMOLOG 1, MITOCHONDRIAL.	Cytoplasm	3	8	2.12783e+07	1.8807e+07	0.883858	4	15	3.01271e+07	2.85684e+07	0.948265	0.916062	0.89306
628	IPI00551062	CNPY3	ISOFORM 1 OF PROTEIN CANOPY HOMOLOG 3.	unknown						1	2	207465	190164	0.91661	0.91661	0.826263
629	IPI00037619	RPL39P5	PUTATIVE 60S RIBOSOMAL PROTEIN L39-LIKE 5.	Cytoplasm						1	5	2.43111e+07	2.22944e+07	0.917046	0.917046	0.826263
630	IPI00216171	ENO2	GAMMA-ENOLASE.	Cytoplasm	2	111	1.35647e+08	1.12665e+08	0.830576	2	35	1.04298e+08	1.04735e+08	1.00419	0.917383	0.889035
631	IPI00007935	PDLIM5	PDZ AND LIM DOMAIN PROTEIN 5.	Cytoplasm	10	34	2.4818e+08	2.35192e+08	0.947665	13	64	2.76258e+08	2.45217e+08	0.887636	0.91765	0.893655
632	IPI00398135	hCG_21078	HYPOTHETICAL PROTEIN LOC389435.		2	11	1.96093e+08	1.45204e+08	0.740485	3	15	1.27553e+08	1.39711e+08	1.09532	0.917901	0.870135
633	IPI00009030	LAMP2	ISOFORM LAMP-2A OF LYSOSOME-ASSOCIATED MEMBRANE GLYCOPROTEIN 2.	Membrane	2	17	1.48951e+08	1.26491e+08	0.849214	2	14	5.6214e+07	5.54754e+07	0.986861	0.918037	0.89306
634	IPI00012442	G3BP1	RAS GTPASE-ACTIVATING PROTEIN-BINDING PROTEIN 1.	Nucleus	8	26	2.43712e+08	1.82613e+08	0.749297	9	39	2.37254e+08	2.57869e+08	1.08689	0.918095	0.87463
635	IPI00071180	UBQLN1	ISOFORM 2 OF UBIQUILIN-1.	Cytoplasm	2	7	4.00465e+07	3.26005e+07	0.814067	4	12	2.76931e+07	2.83157e+07	1.02249	0.918276	0.889035
636	IPI00013174	RBM14	ISOFORM 1 OF RNA-BINDING PROTEIN 14.	Nucleus	2	3	4.802e+07	3.72236e+07	0.775168	2	8	4.56832e+07	4.85136e+07	1.06196	0.918562	0.883493
637	IPI00221089	RPS13	40S RIBOSOMAL PROTEIN S13.	unknown	5	28	3.37953e+08	2.73459e+08	0.809161	5	24	9.67226e+07	9.94838e+07	1.02855	0.918854	0.889035
638	IPI00012479	NACAP1	PUTATIVE NASCENT POLYPEPTIDE-ASSOCIATED COMPLEX SUBUNIT ALPHA-LIKE PROTEIN.	unknown	2	14	1.96754e+08	1.44199e+08	0.732889	2	15	6.90083e+07	7.63083e+07	1.10578	0.919337	0.869982
639	IPI00002824	CSRP2	CYSTEINE AND GLYCINE-RICH PROTEIN 2.	Nucleus	1	2	3.96705e+06	4.49306e+06	1.13259	2	3	1.42094e+07	1.00381e+07	0.706443	0.919519	0.849688
640	IPI00003348	GNB2	GUANINE NUCLEOTIDE-BINDING PROTEIN G(I)/G(S)/G(T) SUBUNIT BETA-2.	Membrane	2	3	6.59339e+06	6.06789e+06	0.920299	2	3	6.59339e+06	6.06789e+06	0.920299	0.920299	0.895819
641	IPI00181135	BCAT2	CDNA FLJ36308 FIS, CLONE THYMU2004916, HIGHLY SIMILAR TO BRANCHED- CHAIN-AMINO-ACID AMINOTRANSFERASE, MITOCHONDRIAL.	Cytoplasm	1	4	1.98804e+07	1.82996e+07	0.920484						0.920484	0.996699
642	IPI00024502	UBQLN4	UBIQUILIN-4.	Cytoplasm	3	8	1.7834e+08	1.48373e+08	0.831965	1	7	7.35806e+07	7.42882e+07	1.00962	0.920791	0.893655
643	IPI00399212	LOC389842	SIMILAR TO RANBP1.		1	6	3.84895e+07	2.95414e+07	0.767518	2	4	1.61964e+07	1.74117e+07	1.07504	0.921276	0.884854
644	IPI00009904	PDIA4	PROTEIN DISULFIDE-ISOMERASE A4.	Cytoplasm	2	10	2.64817e+07	2.42283e+07	0.914909	2	9	2.24721e+07	2.08507e+07	0.927849	0.921379	0.895819
645	IPI00027350	PRDX2	PEROXIREDOXIN-2.	Cytoplasm	5	21	1.03111e+08	1.00855e+08	0.978126	4	19	9.05484e+07	7.83035e+07	0.864769	0.921448	0.895819
646	IPI00015018	PPA1	INORGANIC PYROPHOSPHATASE.	Cytoplasm	9	40	1.44593e+08	1.28978e+08	0.892011	9	40	1.87609e+08	1.78419e+08	0.951015	0.921513	0.895819
647	IPI00295400	WARS	TRYPTOPHANYL-TRNA SYNTHETASE, CYTOPLASMIC.	Cytoplasm	5	9	1.93254e+07	1.53513e+07	0.794358	8	26	7.61893e+07	8.00034e+07	1.05006	0.92221	0.889035
648	IPI00549189	THOP1	THIMET OLIGOPEPTIDASE.	Cytoplasm	2	5	2.00367e+07	1.79649e+07	0.896603	1	3	1.52643e+07	1.44836e+07	0.948857	0.92273	0.895819
649	IPI00015947	DNAJB1	DNAJ HOMOLOG SUBFAMILY B MEMBER 1.	Nucleus	2	3	5.98759e+06	4.72247e+06	0.788709	4	12	2.36061e+07	2.49729e+07	1.0579	0.923304	0.889035
650	IPI00024705	GIPC1	PDZ DOMAIN-CONTAINING PROTEIN GIPC1.	Cytoplasm	2	7	7.47703e+06	7.186e+06	0.961078	3	9	1.22096e+07	1.08156e+07	0.885825	0.923451	0.895819
651	IPI00015897	CHORDC1	ISOFORM 1 OF CYSTEINE AND HISTIDINE-RICH DOMAIN-CONTAINING PROTEIN 1.	unknown	2	7	2.82768e+07	2.85827e+07	1.01082	3	10	6.24259e+07	5.22245e+07	0.836585	0.923702	0.895819
652	IPI00294578	TGM2	ISOFORM 1 OF PROTEIN-GLUTAMINE GAMMA-GLUTAMYLTRANSFERASE 2.	Cytoplasm	2	5	2.50471e+07	2.31399e+07	0.923854						0.923854	0.996699
653	IPI00009901	NUTF2	NUCLEAR TRANSPORT FACTOR 2.	Nucleus	1	7	3.95487e+07	3.65866e+07	0.925104	1	7	3.95487e+07	3.65866e+07	0.925104	0.925104	0.899097
654	IPI00027175	SRI	SORCIN.	Cytoplasm						2	5	1.49723e+07	1.38523e+07	0.925198	0.925198	0.841978
655	IPI00010204	SFRS3	SPLICING FACTOR, ARGININE/SERINE-RICH 3.	Nucleus	2	15	1.86556e+08	1.602e+08	0.858722	3	23	1.57054e+08	1.55759e+08	0.99175	0.925236	0.895819
656	IPI00011603	PSMD3	26S PROTEASOME NON-ATPASE REGULATORY SUBUNIT 3.	Cytoplasm	2	5	1.35699e+07	1.07657e+07	0.79335	2	4	4.68175e+06	4.94922e+06	1.05713	0.92524	0.89306
657	IPI00031615	LLPH	UPF0446 PROTEIN C12ORF31.	unknown						1	4	7.60095e+06	7.0339e+06	0.925397	0.925397	0.841978
658	IPI00179713	IGF2BP2	INSULIN-LIKE GROWTH FACTOR 2 MRNA BINDING PROTEIN 2 ISOFORM A.	Cytoplasm	1	4	5.68803e+06	4.47225e+06	0.786257	1	2	381126	405978	1.06521	0.925731	0.89306
659	IPI00147874	NANS	SIALIC ACID SYNTHASE.	Cytoplasm	3	8	4.37689e+07	3.91012e+07	0.893355	3	16	6.33417e+07	6.06944e+07	0.958206	0.925781	0.899097
660	IPI00024167	ESF1	ESF1 HOMOLOG.	Nucleus	1	2	4.05445e+06	4.31039e+06	1.06312	1	4	1.02877e+06	811127	0.788445	0.925785	0.89306
661	IPI00025329	RPL19	60S RIBOSOMAL PROTEIN L19.	Cytoplasm	4	7	2.72285e+07	1.98028e+07	0.727282	1	4	9.59258e+06	1.07868e+07	1.12449	0.925885	0.878653
662	IPI00176696		13 KDA PROTEIN.		1	4	3.67194e+06	2.4493e+06	0.667032	1	2	559696	663134	1.18481	0.925921	0.837683
663	IPI00024175	PSMA7	ISOFORM 1 OF PROTEASOME SUBUNIT ALPHA TYPE-7.	Cytoplasm	4	20	1.60757e+08	1.38207e+08	0.859727	4	15	8.29163e+07	8.22836e+07	0.99237	0.926048	0.895819
664	IPI00216587	RPS8	40S RIBOSOMAL PROTEIN S8.	Cytoplasm	5	19	1.08874e+08	8.79644e+07	0.807947	5	28	1.87266e+08	1.9554e+08	1.04418	0.926065	0.895819
665	IPI00000335	HINT2	HISTIDINE TRIAD NUCLEOTIDE-BINDING PROTEIN 2.	Cytoplasm	2	6	2.39358e+07	2.26176e+07	0.944925	2	5	1.17119e+07	1.06253e+07	0.907224	0.926075	0.899949
666	IPI00171438	TXNDC5	THIOREDOXIN DOMAIN-CONTAINING PROTEIN 5.	Cytoplasm	4	11	2.36477e+07	2.02375e+07	0.855793	3	4	3.12708e+07	3.1182e+07	0.997163	0.926478	0.895819
667	IPI00414676	HSP90AB1	HEAT SHOCK PROTEIN HSP 90-BETA.	Cytoplasm	18	152	1.25831e+09	1.10372e+09	0.877143	17	237	2.20577e+09	2.15261e+09	0.975896	0.926519	0.899097
668	IPI00017334	PHB	PROHIBITIN.	Nucleus	4	21	1.46173e+08	1.26799e+08	0.867456	7	45	2.40987e+08	2.37696e+08	0.986343	0.926899	0.899097
669	IPI00019932	UBE2D2	UBIQUITIN-CONJUGATING ENZYME E2D 2 ISOFORM 2.	Cytoplasm						1	3	7.22054e+07	6.69559e+07	0.927298	0.927298	0.846804
670	IPI00032633	COQ6	UBIQUINONE BIOSYNTHESIS MONOOXYGENASE COQ6.	Cytoplasm	1	7	1.77988e+06	1.42642e+06	0.801413	1	13	2.63913e+06	2.78061e+06	1.05361	0.92751	0.895819
671	IPI00044779	RANP1	TC4 PROTEIN.	Cytoplasm	3	25	2.38928e+08	2.00561e+08	0.839419	2	20	1.9708e+08	2.00155e+08	1.01561	0.927513	0.895819
672	IPI00744702	FAM125A	ISOFORM 1 OF PROTEIN FAM125A.	unknown	1	2	1.414e+06	1.33691e+06	0.945481	1	2	335699	305556	0.910209	0.927845	0.905179
673	IPI00554786	TXNRD1	ISOFORM 5 OF THIOREDOXIN REDUCTASE 1, CYTOPLASMIC.	Cytoplasm	5	25	1.15942e+08	8.83624e+07	0.762125	10	52	1.94704e+08	2.13114e+08	1.09455	0.928339	0.889035
674	IPI00027107	TUFM	TU TRANSLATION ELONGATION FACTOR, MITOCHONDRIAL PRECURSOR.	Cytoplasm	3	7	2.02248e+07	1.72432e+07	0.852574	4	14	4.68782e+07	4.70928e+07	1.00458	0.928576	0.899097
675	IPI00294398	HADH	ISOFORM 1 OF HYDROXYACYL-COENZYME A DEHYDROGENASE, MITOCHONDRIAL.	Cytoplasm	1	2	4.50221e+06	3.93774e+06	0.874624	3	26	1.75381e+07	1.7236e+07	0.982774	0.928699	0.904506
676	IPI00221354	FUS	ISOFORM SHORT OF RNA-BINDING PROTEIN FUS.	Nucleus	4	13	3.99455e+07	3.27463e+07	0.819773	5	47	1.51795e+08	1.57538e+08	1.03783	0.928802	0.895819
677	IPI00026848	LRPAP1	ALPHA-2-MACROGLOBULIN RECEPTOR-ASSOCIATED PROTEIN.	Membrane	1	2	2.46334e+07	2.22521e+07	0.903331	4	10	2.48594e+07	2.37255e+07	0.954386	0.928859	0.905956
678	IPI00299608	PSMD1	ISOFORM 1 OF 26S PROTEASOME NON-ATPASE REGULATORY SUBUNIT 1.	Cytoplasm	1	1	554194	440430	0.794723	3	9	3.05137e+07	3.24478e+07	1.06338	0.929054	0.895819
679	IPI00009922	C14orf156	SRA STEM-LOOP-INTERACTING RNA-BINDING PROTEIN, MITOCHONDRIAL.	Cytoplasm	1	3	1.39785e+07	9.94365e+06	0.711355	3	13	4.9605e+07	5.68883e+07	1.14682	0.92909	0.876171
680	IPI00844578	DHX9	ATP-DEPENDENT RNA HELICASE A.	Nucleus						7	21	5.00224e+07	4.64944e+07	0.929472	0.929472	0.850446
681	IPI00005969	CAPZA1	F-ACTIN-CAPPING PROTEIN SUBUNIT ALPHA-1.	Cytoplasm	2	8	1.84515e+07	1.95332e+07	1.05862	2	12	2.28546e+07	1.82915e+07	0.800341	0.929482	0.895819
682	IPI00104050	THRAP3	THYROID HORMONE RECEPTOR-ASSOCIATED PROTEIN 3.	Nucleus	6	19	9.30043e+07	6.85277e+07	0.736822	6	25	9.6748e+07	1.087e+08	1.12354	0.93018	0.889035
683	IPI00329389	RPL6	60S RIBOSOMAL PROTEIN L6.	Cytoplasm	8	63	3.73235e+08	2.87193e+08	0.769468	7	90	1.43287e+08	1.56423e+08	1.09168	0.930574	0.893655
684	IPI00015351	C1orf128	ISOFORM 1 OF UPF0424 PROTEIN C1ORF128.	unknown	2	7	7.83007e+06	5.5998e+06	0.715166	1	5	545778	625653	1.14635	0.930758	0.880095
685	IPI00018398	PSMC3	26S PROTEASE REGULATORY SUBUNIT 6A.	Nucleus	7	24	9.82225e+07	8.13008e+07	0.827721	7	25	7.34051e+07	7.59215e+07	1.03428	0.931001	0.899097
686	IPI00216256	WDR1	ISOFORM 2 OF WD REPEAT-CONTAINING PROTEIN 1.		4	13	8.82743e+07	6.98104e+07	0.790835	9	35	2.74858e+08	2.94684e+08	1.07213	0.931485	0.895819
687	IPI00218292	UFD1L	ISOFORM SHORT OF UBIQUITIN FUSION DEGRADATION PROTEIN 1 HOMOLOG.	Cytoplasm	1	5	1.14429e+07	1.01168e+07	0.884107	1	4	4.7175e+06	4.61912e+06	0.979147	0.931627	0.905956
688	IPI00107113	UTP14A	ISOFORM 1 OF U3 SMALL NUCLEOLAR RNA-ASSOCIATED PROTEIN 14 HOMOLOG A.	Nucleus						2	4	4.46287e+06	4.15823e+06	0.931738	0.931738	0.858357
689	IPI00031508	DHX8	ATP-DEPENDENT RNA HELICASE DHX8.	Nucleus	1	4	2.41606e+07	2.25358e+07	0.932751						0.932751	0.996699
690	IPI00184546	C12orf23	UPF0444 TRANSMEMBRANE PROTEIN C12ORF23.	unknown	2	3	1.69156e+07	1.57786e+07	0.932782						0.932782	0.996699
691	IPI00025447	EEF1A1	ELONGATION FACTOR 1-ALPHA.	Cytoplasm	8	152	1.05896e+09	9.44195e+08	0.891624	7	204	2.43568e+09	2.37314e+09	0.974323	0.932973	0.911277
692	IPI00179964	PTBP1	ISOFORM 1 OF POLYPYRIMIDINE TRACT-BINDING PROTEIN 1.	Nucleus	9	49	1.57944e+08	1.33707e+08	0.846547	9	91	1.9288e+08	1.96645e+08	1.01952	0.933032	0.905956
693	IPI00419684	PHC2	ISOFORM 2 OF POLYHOMEOTIC-LIKE PROTEIN 2.	Nucleus						1	2	2.20849e+06	2.06224e+06	0.933781	0.933781	0.865152
694	IPI00217465	HIST1H1C	HISTONE H1.2.	Nucleus	3	13	4.74856e+07	4.404e+07	0.927439	4	26	2.97168e+08	2.79462e+08	0.940418	0.933928	0.914522
695	IPI00430803	C2orf79	UNCHARACTERIZED PROTEIN C2ORF79.	unknown	2	5	1.27555e+07	1.00845e+07	0.790603	2	5	2.51252e+07	2.70695e+07	1.07739	0.933994	0.895819
696	IPI00013468	BUB3	MITOTIC CHECKPOINT PROTEIN BUB3.	Nucleus	3	9	4.4301e+07	3.99781e+07	0.902419	3	10	7.26041e+07	7.02019e+07	0.966913	0.934666	0.914522
697	IPI00221222	SUB1	ACTIVATED RNA POLYMERASE II TRANSCRIPTIONAL COACTIVATOR P15.	Nucleus	4	10	5.35041e+07	3.934e+07	0.73527	5	12	2.71181e+07	3.07716e+07	1.13473	0.934998	0.889035
698	IPI00334159	VBP1	VON HIPPEL-LINDAU BINDING PROTEIN 1.	Cytoplasm	1	1	3.93368e+06	3.31037e+06	0.841544	1	2	1.70858e+06	1.75747e+06	1.02862	0.935081	0.905956
699	IPI00029266	SNRPE	SMALL NUCLEAR RIBONUCLEOPROTEIN E.	Nucleus	1	9	5.31544e+07	4.44589e+07	0.836411	1	7	2.50591e+07	2.59113e+07	1.03401	0.93521	0.905956
700	IPI00007752	TUBB2C	TUBULIN BETA-2C CHAIN.	Cytoplasm	14	390	2.12523e+09	1.87896e+09	0.884121	16	593	3.20745e+09	3.16385e+09	0.986407	0.935264	0.914522
701	IPI00009032	SSB	LUPUS LA PROTEIN.	Nucleus	5	15	8.56717e+07	7.32537e+07	0.855051	5	24	8.20163e+07	8.33158e+07	1.01584	0.935448	0.911277
702	IPI00000861	LASP1	ISOFORM 1 OF LIM AND SH3 DOMAIN PROTEIN 1.	Cytoplasm	3	11	6.65737e+07	5.89714e+07	0.885807	2	12	5.17719e+07	5.10063e+07	0.985212	0.93551	0.914522
703	IPI00020956	HDGF	HEPATOMA-DERIVED GROWTH FACTOR.	Extracellular	5	16	3.81778e+07	3.53736e+07	0.92655	5	19	5.94006e+07	5.61372e+07	0.945062	0.935806	0.918717
704	IPI00217223	PAICS	MULTIFUNCTIONAL PROTEIN ADE2.	Cytoplasm	1	4	1.72537e+07	1.50807e+07	0.874057	6	32	1.07409e+08	1.07189e+08	0.997951	0.936004	0.914522
705	IPI00030706	AHSA1	ACTIVATOR OF 90 KDA HEAT SHOCK PROTEIN ATPASE HOMOLOG 1.	Cytoplasm						1	3	1.64842e+07	1.54294e+07	0.936011	0.936011	0.868162
706	IPI00105598	PSMD11	PROTEASOME 26S NON-ATPASE SUBUNIT 11 VARIANT (FRAGMENT).	Cytoplasm	6	17	7.49532e+07	6.67562e+07	0.890639	12	46	1.75987e+08	1.72725e+08	0.981467	0.936053	0.916861
707	IPI00021828	CSTB	CYSTATIN-B.	Cytoplasm						2	3	7.00154e+06	6.5541e+06	0.936094	0.936094	0.868162
708	IPI00002203	BCCIP	ISOFORM 1 OF BRCA2 AND CDKN1A-INTERACTING PROTEIN.	Nucleus	4	16	6.50371e+07	5.6552e+07	0.869535	2	13	5.51453e+07	5.53317e+07	1.00338	0.936458	0.914522
709	IPI00019329	DYNLL1	DYNEIN LIGHT CHAIN 1, CYTOPLASMIC.	Cytoplasm	2	5	5.8888e+07	5.62269e+07	0.954811	1	6	1.34177e+07	1.23237e+07	0.918463	0.936637	0.922412
710	IPI00025815	TARDBP	TDP43.	Nucleus	2	6	2.05295e+07	2.02357e+07	0.985687	3	9	3.27527e+07	2.90771e+07	0.887779	0.936733	0.918095
711	IPI00021840	RPS6	40S RIBOSOMAL PROTEIN S6.	Cytoplasm	5	16	7.47226e+07	5.66221e+07	0.757763	3	12	6.80351e+07	7.59235e+07	1.11595	0.936854	0.895819
712	IPI00180954	CIRBP	COLD-INDUCIBLE RNA-BINDING PROTEIN.	Nucleus	1	2	7.40125e+06	4.73555e+06	0.639831	2	3	5.77872e+06	7.14087e+06	1.23572	0.937774	0.838326
713	IPI00008274	CAP1	ADENYLYL CYCLASE-ASSOCIATED PROTEIN 1.	Membrane	8	41	1.15324e+08	1.04935e+08	0.909913	5	35	5.2948e+07	5.113e+07	0.965663	0.937788	0.923411
714	IPI00221035	BTF3	ISOFORM 1 OF TRANSCRIPTION FACTOR BTF3.	Nucleus	3	11	4.57377e+07	3.28007e+07	0.717148	5	20	8.61187e+07	9.98281e+07	1.15919	0.93817	0.889035
715	IPI00022228	HDLBP	VIGILIN.	Nucleus						4	9	1.18378e+07	1.11058e+07	0.938171	0.938171	0.870135
716	IPI00037283	DNM1L	ISOFORM 5 OF DYNAMIN-1-LIKE PROTEIN.	Cytoplasm	2	4	1.06645e+07	1.25675e+07	1.17845	2	5	1.83124e+07	1.27837e+07	0.698091	0.938268	0.883493
717	IPI00026119	UBA1	UBIQUITIN-LIKE MODIFIER ACTIVATING ENZYME 1.	Cytoplasm	2	4	6.69107e+06	6.38033e+06	0.953559	3	7	2.39872e+07	2.21512e+07	0.923461	0.93851	0.923411
718	IPI00291510	IMPDH2	INOSINE-5'-MONOPHOSPHATE DEHYDROGENASE 2.	Cytoplasm	12	37	2.00794e+08	1.75776e+08	0.875404	9	46	2.15043e+08	2.15436e+08	1.00183	0.938616	0.922412
719	IPI00018288	POLR2C	DNA-DIRECTED RNA POLYMERASE II SUBUNIT RPB3.	Nucleus						1	4	3.30459e+06	3.10285e+06	0.938952	0.938952	0.870945
720	IPI00024425	KIAA0664	PUTATIVE EUKARYOTIC TRANSLATION INITIATION FACTOR 3 SUBUNIT.	Cytoplasm						1	5	1.10836e+06	1.04101e+06	0.93923	0.93923	0.871654
721	IPI00299977	PHPT1	14 KDA PHOSPHOHISTIDINE PHOSPHATASE.	Cytoplasm	1	4	1.39172e+07	1.12649e+07	0.809418	1	2	5.35621e+06	5.72921e+06	1.06964	0.939529	0.905956
722	IPI00293867	DDT	D-DOPACHROME DECARBOXYLASE.	Cytoplasm	3	15	1.31201e+08	1.16857e+08	0.890673	4	18	5.25062e+07	5.19077e+07	0.988603	0.939638	0.923411
723	IPI00654777	EIF3F	HCG1784554, ISOFORM CRA_A.	Cytoplasm	2	16	4.90512e+07	3.95211e+07	0.805712	6	36	1.15004e+08	1.23498e+08	1.07386	0.939784	0.905956
724	IPI00783656	MRPL38	39S RIBOSOMAL PROTEIN L38, MITOCHONDRIAL.	Cytoplasm						1	1	396854	373028	0.939964	0.939964	0.87463
725	IPI00010414	PDLIM1	PDZ AND LIM DOMAIN PROTEIN 1.	Cytoplasm	2	5	3.05296e+07	2.80255e+07	0.917978	4	18	1.17057e+08	1.1267e+08	0.962526	0.940252	0.923411
726	IPI00140827	LOC728825	SMT3 SUPPRESSOR OF MIF TWO 3 HOMOLOG 2 ISOFORM B PRECURSOR.		1	4	2.59656e+07	2.44194e+07	0.940453						0.940453	0.996699
727	IPI00002649	PNN	ISOFORM 2 OF PININ.	Membrane	2	7	5.48865e+07	4.50307e+07	0.820432	3	7	2.8082e+07	2.97828e+07	1.06056	0.940498	0.914522
728	IPI00867509	CORO1C	CORONIN-1C_I3 PROTEIN.	Cytoplasm	1	3	2.29987e+07	2.16315e+07	0.940555	1	3	2.29987e+07	2.16315e+07	0.940555	0.940555	0.923649
729	IPI00031556	U2AF2	ISOFORM 1 OF SPLICING FACTOR U2AF 65 KDA SUBUNIT.	Nucleus	1	4	1.54205e+07	1.47347e+07	0.955526	2	3	7.29574e+06	6.76136e+06	0.926755	0.94114	0.926273
730	IPI00220038	ARS2	ISOFORM 2 OF ARSENITE-RESISTANCE PROTEIN 2.	Nucleus	2	8	3.6337e+06	3.4199e+06	0.941163	2	8	3.6337e+06	3.4199e+06	0.941163	0.941163	0.926427
731	IPI00451429	NIF3L1	NIF3L1 ISOFORM GAMMA.	Cytoplasm	1	2	3.30902e+06	3.11541e+06	0.941492						0.941492	0.996699
732	IPI00257508	DPYSL2	DIHYDROPYRIMIDINASE-RELATED PROTEIN 2.	Cytoplasm	1	3	1.96269e+07	1.7956e+07	0.914868	4	16	1.06582e+08	1.033e+08	0.969199	0.942033	0.926671
733	IPI00013881	HNRNPH1	HETEROGENEOUS NUCLEAR RIBONUCLEOPROTEIN H.	Nucleus	4	32	6.40158e+07	4.64148e+07	0.725052	4	60	6.84845e+07	7.94313e+07	1.15984	0.942447	0.893655
734	IPI00017297	MATR3	MATRIN-3.	Nucleus	9	37	1.40344e+08	1.09213e+08	0.778178	10	53	1.92337e+08	2.13001e+08	1.10744	0.942807	0.905956
735	IPI00015262	CNN2	CALPONIN-2.	Cytoplasm	2	4	1.85704e+07	1.2625e+07	0.679845	2	8	1.95767e+07	2.36172e+07	1.20639	0.943119	0.880638
736	IPI00021290	ACLY	ATP-CITRATE SYNTHASE.	Cytoplasm	12	29	7.18851e+07	6.8757e+07	0.956485	15	57	1.83386e+08	1.70722e+08	0.930943	0.943714	0.936121
737	IPI00022334	OAT	ORNITHINE AMINOTRANSFERASE, MITOCHONDRIAL.	Cytoplasm	4	11	5.3439e+07	4.89251e+07	0.915532	4	8	3.25874e+07	3.16779e+07	0.97209	0.943811	0.935203
738	IPI00027252	PHB2	PROHIBITIN-2.	Cytoplasm	7	41	3.75188e+08	2.85195e+08	0.760139	5	14	6.21216e+07	7.00621e+07	1.12782	0.943981	0.899949
739	IPI00216682	CNN3	CALPONIN-3.	Cytoplasm	4	9	3.42275e+07	2.88898e+07	0.844054	3	15	2.81262e+07	2.93655e+07	1.04406	0.944058	0.923411
740	IPI00028006	PSMB2	PROTEASOME SUBUNIT BETA TYPE-2.	Cytoplasm	3	13	8.08169e+07	7.21773e+07	0.893097	2	8	8.55364e+06	8.51632e+06	0.995637	0.944367	0.93304
741	IPI00012268	PSMD2	26S PROTEASOME NON-ATPASE REGULATORY SUBUNIT 2.	Cytoplasm	5	16	3.52384e+07	3.29371e+07	0.934694	12	46	1.36291e+08	1.30121e+08	0.954728	0.944711	0.939409
742	IPI00021187	RUVBL1	ISOFORM 1 OF RUVB-LIKE 1.	Nucleus	4	8	1.84585e+07	1.52568e+07	0.826542	4	15	4.82577e+07	5.13327e+07	1.06372	0.945131	0.923411
743	IPI00219217	LDHB	L-LACTATE DEHYDROGENASE B CHAIN.	Cytoplasm	10	45	2.65157e+08	2.52895e+08	0.953756	10	68	2.38498e+08	2.23413e+08	0.93675	0.945253	0.939409
744	IPI00029750	RPS24	ISOFORM 1 OF 40S RIBOSOMAL PROTEIN S24.	Cytoplasm	3	8	3.868e+07	3.19801e+07	0.826788	2	16	6.54066e+07	6.96252e+07	1.0645	0.945643	0.923411
745	IPI00025333	CIAPIN1	ISOFORM 3 OF ANAMORSIN.	Cytoplasm						2	4	1.43058e+07	1.35405e+07	0.946506	0.946506	0.883493
746	IPI00016910	EIF3C; EIF3CL	EUKARYOTIC TRANSLATION INITIATION FACTOR 3 SUBUNIT C.	Cytoplasm	3	7	1.69744e+07	1.48529e+07	0.875018	8	30	8.18147e+07	8.33186e+07	1.01838	0.9467	0.937866
747	IPI00063245	FUBP3	PUTATIVE UNCHARACTERIZED PROTEIN FUBP3.	Nucleus	1	5	1.6674e+07	1.64091e+07	0.984111	2	7	2.29881e+07	2.09055e+07	0.909406	0.946758	0.939409
748	IPI00218993	HSPH1	ISOFORM BETA OF HEAT SHOCK PROTEIN 105 KDA.	Cytoplasm	2	5	8.81566e+06	8.08865e+06	0.917532	7	31	5.06774e+07	4.94748e+07	0.976271	0.946901	0.939409
749	IPI00001661	RCC1	REGULATOR OF CHROMOSOME CONDENSATION 1 ISOFORM A.	Cytoplasm	1	5	1.3771e+07	1.0769e+07	0.782006	5	11	2.92385e+07	3.25819e+07	1.11435	0.948177	0.914522
750	IPI00328293	SRRM1	PUTATIVE UNCHARACTERIZED PROTEIN SRRM1.	Nucleus	2	3	4.9875e+06	4.39092e+06	0.880384	3	10	2.05906e+07	2.09262e+07	1.0163	0.948343	0.939409
751	IPI00002520	SHMT2	SERINE HYDROXYMETHYLTRANSFERASE, MITOCHONDRIAL.	Cytoplasm	4	11	3.67033e+07	3.01919e+07	0.822594	6	28	1.56065e+08	1.67666e+08	1.07433	0.948463	0.923411
752	IPI00220301	PRDX6	PEROXIREDOXIN-6.	Cytoplasm	8	59	2.27643e+08	1.96494e+08	0.863167	7	67	3.17286e+08	3.28032e+08	1.03387	0.948518	0.939409
753	IPI00028888	HNRNPD	ISOFORM 1 OF HETEROGENEOUS NUCLEAR RIBONUCLEOPROTEIN D0.	Nucleus	2	19	1.16719e+08	1.04861e+08	0.898407	4	26	1.2263e+08	1.22485e+08	0.998816	0.948612	0.940282
754	IPI00293655	DDX1	ATP-DEPENDENT RNA HELICASE DDX1.	Nucleus	1	6	8.87732e+06	8.10223e+06	0.912689	5	15	3.83802e+07	3.77982e+07	0.984837	0.948763	0.941178
755	IPI00409671	DDX42	ISOFORM 1 OF ATP-DEPENDENT RNA HELICASE DDX42.	Cytoplasm	2	5	4.73796e+06	3.72594e+06	0.786401	2	6	1.8865e+07	2.09973e+07	1.11303	0.949717	0.918135
756	IPI00026546	PAFAH1B2	PLATELET-ACTIVATING FACTOR ACETYLHYDROLASE IB SUBUNIT BETA.	Cytoplasm	2	11	3.97432e+07	3.7292e+07	0.938326	2	12	4.20515e+07	4.04581e+07	0.962109	0.950217	0.944244
757	IPI00219913	USP14	UBIQUITIN CARBOXYL-TERMINAL HYDROLASE 14.	Cytoplasm	3	13	5.31864e+07	4.85182e+07	0.91223	4	10	3.68602e+07	3.644e+07	0.9886	0.950415	0.94397
758	IPI00010460	AIP	AH RECEPTOR-INTERACTING PROTEIN.	Nucleus	2	3	8.66843e+06	6.4471e+06	0.743745	1	4	1.32287e+07	1.53073e+07	1.15713	0.950438	0.905179
759	IPI00215637	DDX3X	ATP-DEPENDENT RNA HELICASE DDX3X.	Nucleus	5	19	8.22473e+07	5.82486e+07	0.708213	6	32	4.49381e+07	5.36178e+07	1.19315	0.95068	0.895819
760	IPI00012074	HNRNPR	HETEROGENEOUS NUCLEAR RIBONUCLEOPROTEIN R.	Nucleus	3	12	1.26334e+08	1.13445e+08	0.897973	7	17	9.28906e+07	9.32868e+07	1.00427	0.951119	0.94397
761	IPI00018098	PRPF38B	ISOFORM 1 OF PRE-MRNA-SPLICING FACTOR 38B.	unknown	1	2	3.44423e+06	3.27648e+06	0.951293						0.951293	0.995323
762	IPI00550746	NUDC	NUCLEAR MIGRATION PROTEIN NUDC.	Cytoplasm	7	36	4.02096e+08	3.49628e+08	0.869513	8	48	3.3685e+08	3.48074e+08	1.03332	0.951418	0.940959
763	IPI00012535	DNAJA1	DNAJ HOMOLOG SUBFAMILY A MEMBER 1.	Nucleus	2	5	1.39067e+07	1.13856e+07	0.818713	6	14	2.47379e+07	2.68375e+07	1.08487	0.951793	0.93083
764	IPI00186290	EEF2	ELONGATION FACTOR 2.	Cytoplasm	19	94	4.64458e+08	3.97382e+08	0.855582	24	181	7.13957e+08	7.48902e+08	1.04895	0.952264	0.940282
765	IPI00033022	DNM2	ISOFORM 1 OF DYNAMIN-2.	Membrane	3	8	2.47699e+07	2.52607e+07	1.01981	4	18	2.09554e+07	1.85962e+07	0.887418	0.953616	0.949287
766	IPI00414320	ANXA11	ANNEXIN A11.	Nucleus	1	3	1.17311e+07	9.32647e+06	0.795019	1	2	1.17143e+06	1.30336e+06	1.11262	0.953822	0.923649
767	IPI00299066	LPXN	CDNA FLJ58628, HIGHLY SIMILAR TO LEUPAXIN.	Cytoplasm	2	5	2.02967e+07	1.75972e+07	0.866994	4	10	1.47808e+07	1.53854e+07	1.04091	0.953952	0.944244
768	IPI00005578	EHD4	EH DOMAIN-CONTAINING PROTEIN 4.	Membrane	2	4	1.07164e+07	1.07779e+07	1.00574	2	8	1.48449e+07	1.3394e+07	0.90226	0.953999	0.95154
769	IPI00017375	SEC23A	PROTEIN TRANSPORT PROTEIN SEC23A.	Cytoplasm						1	3	1.29933e+07	1.24025e+07	0.954527	0.954527	0.889035
770	IPI00059292	MAGOHB	PROTEIN MAGO NASHI HOMOLOG 2.	Nucleus	4	24	7.35635e+07	6.13823e+07	0.834413	5	13	3.90444e+07	4.19882e+07	1.0754	0.954905	0.940282
771	IPI00410485	TAOK3	SERINE/THREONINE-PROTEIN KINASE TAO3.	Cytoplasm	1	2	1.44653e+06	1.38166e+06	0.955158	1	2	1.44653e+06	1.38166e+06	0.955158	0.955158	0.957973
772	IPI00026964	UQCRFS1	CYTOCHROME B-C1 COMPLEX SUBUNIT RIESKE, MITOCHONDRIAL.	Cytoplasm						2	3	4.75409e+06	4.54092e+06	0.955162	0.955162	0.889035
773	IPI00183002	PPP1R12A	ISOFORM 1 OF PROTEIN PHOSPHATASE 1 REGULATORY SUBUNIT 12A.	Cytoplasm	2	3	1.13958e+07	1.07348e+07	0.941993	1	4	6.01052e+06	5.82716e+06	0.969493	0.955743	0.95976
774	IPI00014198	EXOSC7	EXOSOME COMPLEX EXONUCLEASE RRP42.	Nucleus						1	5	8.24683e+06	7.88239e+06	0.955808	0.955808	0.889035
775	IPI00456359	ATXN2L	ISOFORM 1 OF ATAXIN-2-LIKE PROTEIN.	unknown	1	1	1.60783e+06	2.09279e+06	1.30163	2	6	1.5246e+07	9.30398e+06	0.610257	0.955942	0.840668
776	IPI00005705	PPP1CC	ISOFORM GAMMA-1 OF SERINE/THREONINE-PROTEIN PHOSPHATASE PP1-GAMMA CATALYTIC SUBUNIT.	Cytoplasm	5	33	2.40425e+08	2.20984e+08	0.91914	5	24	9.55819e+07	9.50015e+07	0.993928	0.956534	0.960074
777	IPI00299000	PA2G4	PROLIFERATION-ASSOCIATED PROTEIN 2G4.	Nucleus	5	24	2.78026e+08	2.56397e+08	0.922208	7	37	3.07761e+08	3.05268e+08	0.991899	0.957053	0.960614
778	IPI00247583	LOC729402; RPL21	60S RIBOSOMAL PROTEIN L21.		3	10	2.24844e+08	1.84642e+08	0.821198	3	14	1.24475e+08	1.36068e+08	1.09313	0.957163	0.940299
779	IPI00000816	YWHAE	14-3-3 PROTEIN EPSILON.	Cytoplasm	11	69	3.59496e+08	3.40989e+08	0.948519	9	91	3.96564e+08	3.83032e+08	0.965877	0.957198	0.960893
780	IPI00056357	C19orf10	UPF0556 PROTEIN C19ORF10.	Extracellular	2	6	4.81184e+07	3.93195e+07	0.817141	2	8	3.69522e+07	4.05645e+07	1.09776	0.957448	0.940282
781	IPI00295992	ATAD3A	ISOFORM 2 OF ATPASE FAMILY AAA DOMAIN-CONTAINING PROTEIN 3A.	Nucleus	1	4	6.99658e+06	6.70009e+06	0.957623						0.957623	0.987434
782	IPI00215965	HNRNPA1	ISOFORM A1-B OF HETEROGENEOUS NUCLEAR RIBONUCLEOPROTEIN A1.	Nucleus	9	57	6.5716e+08	5.33203e+08	0.811374	5	86	6.82727e+08	7.54251e+08	1.10476	0.958068	0.940147
783	IPI00024933	RPL12	ISOFORM 1 OF 60S RIBOSOMAL PROTEIN L12.	Cytoplasm	4	15	4.02703e+07	3.30718e+07	0.821245	4	27	8.65717e+07	9.47875e+07	1.0949	0.958073	0.941178
784	IPI00294879	RANGAP1	RAN GTPASE-ACTIVATING PROTEIN 1.	Cytoplasm	4	14	3.47795e+07	3.13933e+07	0.902636	5	13	2.51336e+07	2.54876e+07	1.01409	0.958361	0.960893
785	IPI00465248	ENO1	ISOFORM ALPHA-ENOLASE OF ALPHA-ENOLASE.	Cytoplasm	14	262	2.05208e+09	1.86235e+09	0.907543	13	221	9.44383e+08	9.54044e+08	1.01023	0.958887	0.960893
786	IPI00293350	TSNAX	TRANSLIN-ASSOCIATED PROTEIN X.	Nucleus	1	2	4.14054e+06	2.84339e+06	0.68672	3	8	1.04289e+07	1.285e+07	1.23216	0.959438	0.895819
787	IPI00306043	YTHDF2	ISOFORM 1 OF YTH DOMAIN FAMILY PROTEIN 2.	unknown	2	4	7.11881e+06	5.8054e+06	0.815502	2	6	1.42993e+07	1.57826e+07	1.10373	0.959618	0.94221
788	IPI00011937	PRDX4	PEROXIREDOXIN-4.	Cytoplasm	1	2	3.41777e+06	2.81146e+06	0.822599	3	15	5.48995e+07	6.02487e+07	1.09744	0.960018	0.944244
789	IPI00033036	METAP2	METHIONINE AMINOPEPTIDASE 2.	Cytoplasm	2	5	9.30299e+06	9.26921e+06	0.996369	3	15	3.2025e+07	2.95944e+07	0.924105	0.960237	0.963894
790	IPI00027493	LOC442497; SLC3A2	4F2 CELL-SURFACE ANTIGEN HEAVY CHAIN.	Membrane	1	2	2.11561e+06	1.47344e+06	0.69646	5	14	2.17967e+07	2.66945e+07	1.2247	0.960582	0.895819
791	IPI00301277	HSPA1L	HEAT SHOCK 70 KDA PROTEIN 1L.	Cytoplasm	3	10	4.02644e+07	4.01252e+07	0.996543	1	5	1.1187e+07	1.03453e+07	0.924765	0.960654	0.963894
792	IPI00034049	UPF1	ISOFORM 1 OF REGULATOR OF NONSENSE TRANSCRIPTS 1.	Nucleus	2	5	2.82341e+07	2.38638e+07	0.845212	3	7	1.90791e+07	2.05353e+07	1.07633	0.960768	0.954785
793	IPI00015842	RCN1	RETICULOCALBIN-1.	Cytoplasm	2	6	4.76914e+07	4.19441e+07	0.879491	5	20	7.52617e+07	7.84308e+07	1.04211	0.960799	0.960893
794	IPI00034319	CUTA	ISOFORM A OF PROTEIN CUTA.	unknown	3	11	8.53862e+07	7.67969e+07	0.899407	3	11	2.21405e+07	2.2641e+07	1.0226	0.961005	0.963894
795	IPI00007423	ANP32B	ISOFORM 1 OF ACIDIC LEUCINE-RICH NUCLEAR PHOSPHOPROTEIN 32 FAMILY MEMBER B.	Nucleus	3	14	7.62427e+07	6.4878e+07	0.85094	3	17	8.86259e+07	9.49681e+07	1.07156	0.961251	0.957753
796	IPI00294536	STRAP	CDNA FLJ51909, HIGHLY SIMILAR TO SERINE-THREONINE KINASE RECEPTOR- ASSOCIATEDPROTEIN.	Membrane	1	2	7.40039e+06	7.01315e+06	0.947672	7	20	6.42237e+07	6.26226e+07	0.97507	0.961371	0.968924
797	IPI00003588	EEF1E1	EUKARYOTIC TRANSLATION ELONGATION FACTOR 1 EPSILON-1.	Cytoplasm	2	6	1.69412e+07	1.66e+07	0.97986	2	6	1.31539e+07	1.24165e+07	0.943942	0.961901	0.968924
798	IPI00014424	EEF1A2	ELONGATION FACTOR 1-ALPHA 2.	Cytoplasm	11	432	1.19172e+09	1.03278e+09	0.866623	8	1063	1.91931e+09	2.02969e+09	1.05751	0.962066	0.960893
799	IPI00017367	RDX	RADIXIN, ISOFORM CRA_A.	Cytoplasm	10	80	5.79514e+08	5.75393e+08	0.992889	7	90	3.01588e+08	2.80906e+08	0.931424	0.962156	0.968924
800	IPI00413324	LOC100133931; RPL17	60S RIBOSOMAL PROTEIN L17.	Cytoplasm						2	8	6.12493e+07	5.89403e+07	0.962301	0.962301	0.895819
801	IPI00027834	HNRNPL	HETEROGENEOUS NUCLEAR RIBONUCLEOPROTEIN L.	Nucleus	6	16	2.04118e+08	1.84189e+08	0.902365	5	35	1.8776e+08	1.91939e+08	1.02226	0.962312	0.965524
802	IPI00019927	PSMD7	26S PROTEASOME NON-ATPASE REGULATORY SUBUNIT 7.	Cytoplasm	3	22	9.32475e+07	8.26496e+07	0.886347	3	37	1.31926e+08	1.37008e+08	1.03853	0.962437	0.963894
803	IPI00299904	MCM7	ISOFORM 1 OF DNA REPLICATION LICENSING FACTOR MCM7.	Nucleus						1	4	1.65765e+07	1.59558e+07	0.962555	0.962555	0.895819
804	IPI00172580	NUP54	NUCLEOPORIN 54KDA VARIANT (FRAGMENT).	Nucleus	1	2	6.87464e+06	6.35941e+06	0.925053	3	5	5.89596e+06	5.90013e+06	1.00071	0.96288	0.969285
805	IPI00072377	SET	ISOFORM 1 OF PROTEIN SET.	Nucleus	3	19	6.84203e+07	4.28945e+07	0.626927	7	27	1.58327e+08	2.0589e+08	1.30041	0.963667	0.875446
806	IPI00003783	MAP2K2	DUAL SPECIFICITY MITOGEN-ACTIVATED PROTEIN KINASE KINASE 2.	Cytoplasm	1	3	1.52373e+07	1.46895e+07	0.964053						0.964053	0.980487
807	IPI00028635	RPN2	RIBOPHORIN II.	Cytoplasm	1	5	7.7453e+06	7.76255e+06	1.00223	1	3	2.16194e+06	2.00498e+06	0.927399	0.964813	0.970395
808	IPI00374531	ZCCHC6	ISOFORM 2 OF ZINC FINGER CCHC DOMAIN-CONTAINING PROTEIN 6.	unknown						1	2	2.53997e+06	2.45081e+06	0.964898	0.964898	0.895819
809	IPI00020096	KLC1	KINESIN LIGHT CHAIN 1 ISOFORM 2.	Cytoplasm						3	5	1.02104e+07	9.85641e+06	0.965331	0.965331	0.895819
810	IPI00021258	ARFIP1	ISOFORM B OF ARFAPTIN-1.	Cytoplasm	1	5	1.79395e+07	1.6355e+07	0.911677	2	7	1.8169e+07	1.8516e+07	1.0191	0.965387	0.970395
811	IPI00010349	AGPS	ALKYLDIHYDROXYACETONEPHOSPHATE SYNTHASE, PEROXISOMAL.	Cytoplasm	1	2	2.23386e+06	2.15663e+06	0.965426	1	2	2.23386e+06	2.15663e+06	0.965426	0.965426	0.973511
812	IPI00644712	XRCC6	ATP-DEPENDENT DNA HELICASE 2 SUBUNIT 1.	Nucleus	8	21	8.4866e+07	7.47948e+07	0.881328	15	63	2.3971e+08	2.51753e+08	1.05024	0.965783	0.969285
813	IPI00334587	HNRNPAB	ISOFORM 2 OF HETEROGENEOUS NUCLEAR RIBONUCLEOPROTEIN A/B.	Nucleus	1	5	3.26136e+07	2.86282e+07	0.877799	1	7	4.21506e+07	4.44252e+07	1.05396	0.965881	0.968924
814	IPI00013871	RRM1	RIBONUCLEOSIDE-DIPHOSPHATE REDUCTASE LARGE SUBUNIT.	Nucleus	2	6	6.36019e+06	6.14377e+06	0.965973	2	6	6.36019e+06	6.14377e+06	0.965973	0.965973	0.974194
815	IPI00290770	CCT3	CHAPERONIN CONTAINING TCP1, SUBUNIT 3 ISOFORM B.	Cytoplasm	12	40	1.89894e+08	1.66044e+08	0.874402	13	56	2.42106e+08	2.56049e+08	1.05759	0.965996	0.968924
816	IPI00000873	VARS	VALYL-TRNA SYNTHETASE.	Cytoplasm	6	20	7.59298e+07	6.85585e+07	0.902919	10	31	5.37436e+07	5.53214e+07	1.02936	0.966139	0.970395
817	IPI00006558	SH3GLB1	ISOFORM 1 OF ENDOPHILIN-B1.	Cytoplasm						2	3	5.15924e+06	4.98656e+06	0.96653	0.96653	0.895819
818	IPI00218830	NMT1	ISOFORM SHORT OF GLYCYLPEPTIDE N-TETRADECANOYLTRANSFERASE 1.	Cytoplasm	3	7	2.49927e+07	2.12704e+07	0.851066	3	8	9.91058e+06	1.07285e+07	1.08253	0.966797	0.963894
819	IPI00297579	CBX3; LOC653972	CHROMOBOX PROTEIN HOMOLOG 3.	Nucleus	1	4	6.58934e+07	5.13831e+07	0.779792	3	24	1.64036e+08	1.8934e+08	1.15426	0.967025	0.94221
820	IPI00550363	TAGLN2	TRANSGELIN-2.	Cytoplasm	7	25	7.14196e+07	6.40521e+07	0.896842	6	27	7.60304e+07	7.88748e+07	1.03741	0.967127	0.970395
821	IPI00166768	TUBA1C	TUBA1C PROTEIN.	Cytoplasm	5	46	2.13205e+08	1.97519e+08	0.926424	5	57	3.68823e+08	3.7198e+08	1.00856	0.967492	0.974194
822	IPI00220857	CAST	ISOFORM 2 OF CALPASTATIN.	Cytoplasm	2	3	1.01424e+07	9.81481e+06	0.967701						0.967701	0.978318
823	IPI00030275	TRAP1	HEAT SHOCK PROTEIN 75 KDA, MITOCHONDRIAL.	Cytoplasm	4	21	1.50382e+08	1.41016e+08	0.937716	6	28	1.4322e+08	1.42932e+08	0.997989	0.967853	0.976115
824	IPI00219673	GSTK1	GLUTATHIONE S-TRANSFERASE KAPPA 1.	Cytoplasm						1	1	1.60519e+06	1.5544e+06	0.968362	0.968362	0.895819
825	IPI00029468	ACTR1A	ALPHA-CENTRACTIN.	Cytoplasm	6	20	7.34065e+07	6.66088e+07	0.907397	4	14	3.40243e+07	3.50293e+07	1.02954	0.968468	0.974194
826	IPI00017256	RSU1	RAS SUPPRESSOR PROTEIN 1.	Cytoplasm						2	3	3.5424e+06	3.4313e+06	0.968636	0.968636	0.895819
827	IPI00009867	KRT5	KERATIN, TYPE II CYTOSKELETAL 5.	Cytoplasm	1	3	347011	336201	0.968849						0.968849	0.978318
828	IPI00289334	FLNB	ISOFORM 1 OF FILAMIN-B.	Cytoplasm	11	37	1.95044e+08	2.03198e+08	1.04181	26	65	2.01995e+08	1.81062e+08	0.896367	0.969088	0.974194
829	IPI00304596	NONO	NON-POU DOMAIN-CONTAINING OCTAMER-BINDING PROTEIN.	Nucleus	6	28	9.65603e+07	7.914e+07	0.819591	7	57	1.59041e+08	1.77989e+08	1.11914	0.969366	0.960893
830	IPI00397526	MYH10	ISOFORM 1 OF MYOSIN-10.	Cytoplasm						3	7	5.30594e+06	5.14349e+06	0.969384	0.969384	0.895819
831	IPI00643567	CAP1	CDNA FLJ53068, HIGHLY SIMILAR TO ADENYLYL CYCLASE-ASSOCIATED PROTEIN 1.	Membrane	2	9	5.86076e+07	5.74503e+07	0.980253	2	6	1.74286e+07	1.67119e+07	0.958875	0.969564	0.978318
832	IPI00220644	PKM2	ISOFORM M1 OF PYRUVATE KINASE ISOZYMES M1/M2.	Cytoplasm	18	187	7.36286e+08	7.089e+08	0.962805	20	262	1.11887e+09	1.09296e+09	0.976837	0.969821	0.978318
833	IPI00375380	PSMD13	PROTEASOME 26S NON-ATPASE SUBUNIT 13 ISOFORM 2.	Cytoplasm	1	2	3.23453e+06	3.14347e+06	0.971849	2	12	1.64223e+07	1.59147e+07	0.969089	0.970469	0.978318
834	IPI00023704	LPP	LIPOMA-PREFERRED PARTNER.	Nucleus	1	3	6.74412e+06	6.94126e+06	1.02923	3	7	8.27875e+06	7.55473e+06	0.912544	0.970888	0.978318
835	IPI00304493	SRFBP1	SERUM RESPONSE FACTOR-BINDING PROTEIN 1.	Nucleus						1	2	2.42161e+06	2.35153e+06	0.971058	0.971058	0.899097
836	IPI00218371	PRPS1L1	RIBOSE-PHOSPHATE PYROPHOSPHOKINASE 3.	unknown	1	2	6.7423e+06	7.034e+06	1.04326	1	4	2.13704e+07	1.92293e+07	0.899809	0.971536	0.978318
837	IPI00026230	HNRNPH2	HETEROGENEOUS NUCLEAR RIBONUCLEOPROTEIN H2.	Nucleus	2	10	6.72568e+06	5.89742e+06	0.876852	1	17	1.36198e+06	1.45406e+06	1.06761	0.972229	0.976115
838	IPI00219153	RPL22	60S RIBOSOMAL PROTEIN L22.	Nucleus	1	3	1.09139e+07	8.70073e+06	0.797215	1	6	4.56012e+07	5.23352e+07	1.14767	0.972444	0.960614
839	IPI00398958	LOC387867	SIMILAR TO 40S RIBOSOMAL PROTEIN SA (P40) (34/67 KDA LAMININ RECEPTOR) (COLON CARCINOMA LAMININ-BINDING PROTEIN) (NEM/1CHD4) (MULTIDRUG RESISTANCE-ASSOCIATED PROTEIN MGR1-AG) ISOFORM 1.		5	19	8.38676e+07	6.95365e+07	0.829122	7	29	1.89498e+08	2.11773e+08	1.11755	0.973336	0.970062
840	IPI00073779	MRPS35	ISOFORM 1 OF 28S RIBOSOMAL PROTEIN S35, MITOCHONDRIAL.	Cytoplasm	2	4	8.51865e+06	5.62939e+06	0.660832	1	5	3.52259e+06	4.53226e+06	1.28663	0.973729	0.895819
841	IPI00219622	PSMA2	PROTEASOME SUBUNIT ALPHA TYPE-2.	Cytoplasm	6	27	1.13064e+08	1.03481e+08	0.915241	5	31	7.31706e+07	7.55724e+07	1.03283	0.974033	0.980487
842	IPI00294955	LSM4	U6 SNRNA-ASSOCIATED SM-LIKE PROTEIN LSM4.	Nucleus	1	3	8.32018e+06	7.295e+06	0.876784	1	7	1.50797e+07	1.61689e+07	1.07223	0.974508	0.978318
843	IPI00787441	HIST2H3PS2	HISTONE H2B.		1	1	1.05592e+06	716635	0.678681	1	4	3.49707e+06	4.44301e+06	1.27049	0.974588	0.905956
844	IPI00465439	ALDOA	FRUCTOSE-BISPHOSPHATE ALDOLASE A.	Cytoplasm	11	45	3.78913e+08	4.17486e+08	1.1018	11	64	6.02647e+08	5.10922e+08	0.847795	0.974798	0.974194
845	IPI00003443	IFI16	ISOFORM 1 OF GAMMA-INTERFERON-INDUCIBLE PROTEIN IFI-16.	Nucleus	1	3	4.02877e+06	3.92743e+06	0.974846						0.974846	0.970395
846	IPI00017184	EHD1	EH DOMAIN-CONTAINING PROTEIN 1.	Cytoplasm	8	21	7.05861e+07	6.44361e+07	0.912871	7	21	5.299e+07	5.49716e+07	1.03739	0.975133	0.981422
847	IPI00218606	RPS23	40S RIBOSOMAL PROTEIN S23.	Cytoplasm	1	5	1.07647e+07	8.15696e+06	0.757749	2	7	4.70889e+07	5.61795e+07	1.19305	0.9754	0.94653
848	IPI00219344	HPCAL1	HIPPOCALCIN-LIKE PROTEIN 1.	Cytoplasm	2	2	2.60502e+06	2.54123e+06	0.975512						0.975512	0.970395
849	IPI00060627	CCDC124	COILED-COIL DOMAIN-CONTAINING PROTEIN 124.	unknown	3	9	4.01527e+07	3.67389e+07	0.914979	2	7	2.74978e+07	2.85086e+07	1.03676	0.97587	0.981809
850	IPI00376005	EIF5A	ISOFORM 2 OF EUKARYOTIC TRANSLATION INITIATION FACTOR 5A-1.	Cytoplasm	2	5	5.45102e+07	4.94158e+07	0.906541	5	32	3.61667e+08	3.78033e+08	1.04525	0.975897	0.981422
851	IPI00023048	EEF1D	ELONGATION FACTOR 1-DELTA.	Cytoplasm	8	64	7.87952e+08	6.85442e+08	0.869904	9	79	8.53261e+08	9.23951e+08	1.08285	0.976376	0.978318
852	IPI00024664	USP5	ISOFORM LONG OF UBIQUITIN CARBOXYL-TERMINAL HYDROLASE 5.	Cytoplasm	2	3	2.24678e+06	2.56036e+06	1.13957	1	4	3.00396e+06	2.44443e+06	0.813738	0.976653	0.970395
853	IPI00218342	MTHFD1	C-1-TETRAHYDROFOLATE SYNTHASE, CYTOPLASMIC.	Cytoplasm	4	9	1.71845e+07	1.53824e+07	0.895135	8	22	4.03635e+07	4.27274e+07	1.05857	0.976851	0.981422
854	IPI00290439	SRPK1	74 KDA PROTEIN.	Nucleus						4	10	1.02785e+07	1.00414e+07	0.976931	0.976931	0.905956
855	IPI00783097	GARS	GLYCYL-TRNA SYNTHETASE.	Cytoplasm	7	27	5.41252e+07	5.17873e+07	0.956806	11	40	1.14532e+08	1.14264e+08	0.997659	0.977232	0.987434
856	IPI00643920	TKT	CDNA FLJ54957, HIGHLY SIMILAR TO TRANSKETOLASE.	Cytoplasm	13	78	4.80099e+08	4.7298e+08	0.985173	13	103	4.3665e+08	4.23307e+08	0.969443	0.977308	0.987434
857	IPI00020008	NEDD8	NEDD8.	Nucleus	2	17	3.65486e+07	3.48571e+07	0.953719	2	17	7.29276e+07	7.3023e+07	1.00131	0.977513	0.987434
858	IPI00156374	IPO4	ISOFORM 1 OF IMPORTIN-4.	Nucleus						1	3	991168	969050	0.977685	0.977685	0.905956
859	IPI00101987	C19orf62	UNCHARACTERIZED PROTEIN C19ORF62.	Nucleus						1	3	356335	348605	0.978308	0.978308	0.905956
860	IPI00031629	PDCL3	PHOSDUCIN-LIKE PROTEIN 3.	Cytoplasm	1	8	2.95048e+06	2.88699e+06	0.978481	1	8	2.95048e+06	2.88699e+06	0.978481	0.978481	0.990618
861	IPI00419880	RPS3A	40S RIBOSOMAL PROTEIN S3A.	Cytoplasm	2	5	1.05066e+07	9.03706e+06	0.860128	4	25	1.90217e+08	2.08674e+08	1.09703	0.97858	0.978559
862	IPI00014513	YY1	TRANSCRIPTIONAL REPRESSOR PROTEIN YY1.	Nucleus	1	2	7.25532e+06	5.30487e+06	0.731169	1	3	6.24851e+06	7.66206e+06	1.22622	0.978696	0.940147
863	IPI00292894	TSR1	PRE-RRNA-PROCESSING PROTEIN TSR1 HOMOLOG.	Nucleus						1	2	3.39408e+06	3.32179e+06	0.978701	0.978701	0.905956
864	IPI00017617	DDX5	PROBABLE ATP-DEPENDENT RNA HELICASE DDX5.	Nucleus	7	27	9.8825e+07	8.41198e+07	0.8512	12	47	2.49377e+08	2.75934e+08	1.10649	0.978846	0.978318
865	IPI00178440	EEF1B2	ELONGATION FACTOR 1-BETA.	Cytoplasm	4	15	7.54115e+07	6.68728e+07	0.886773	5	32	2.40668e+08	2.57742e+08	1.07094	0.978857	0.981809
866	IPI00020196	ARMC6	ARMADILLO REPEAT-CONTAINING PROTEIN 6.	unknown	2	5	6.82507e+06	6.26072e+06	0.917312	2	6	2.85327e+06	2.97928e+06	1.04416	0.980736	0.990618
867	IPI00016568	AK3L1; AK3L2	ADENYLATE KINASE ISOENZYME 4, MITOCHONDRIAL.	Cytoplasm	1	6	7.17011e+06	7.03276e+06	0.980845						0.980845	0.963894
868	IPI00022774	VCP	TRANSITIONAL ENDOPLASMIC RETICULUM ATPASE.	Cytoplasm	17	63	3.38994e+08	3.07848e+08	0.908124	20	98	3.24026e+08	3.41384e+08	1.05357	0.980846	0.989542
869	IPI00453476		UNCHARACTERIZED PROTEIN ENSP00000348237.		4	21	1.25219e+08	1.19006e+08	0.950385	4	44	2.20388e+08	2.23448e+08	1.01388	0.982134	0.995323
870	IPI00246058	PDCD6IP	PDCD6IP PROTEIN.	Cytoplasm	6	21	1.10785e+08	1.06206e+08	0.95867	7	21	5.55804e+07	5.59156e+07	1.00603	0.982351	0.995323
871	IPI00030179	RPL7	60S RIBOSOMAL PROTEIN L7.	Cytoplasm	4	21	9.33494e+07	7.20065e+07	0.771366	5	34	1.439e+08	1.71786e+08	1.19379	0.982578	0.963894
872	IPI00014197	CDV3	ISOFORM 1 OF PROTEIN CDV3 HOMOLOG.	unknown	6	15	6.27803e+07	4.96144e+07	0.790285	5	16	5.89347e+07	6.92611e+07	1.17522	0.982752	0.970395
873	IPI00009943	TPT1	TUMOR PROTEIN, TRANSLATIONALLY-CONTROLLED 1.	Cytoplasm	4	16	1.513e+08	1.31923e+08	0.871926	3	29	3.55712e+08	3.89051e+08	1.09372	0.982826	0.987434
874	IPI00013891	TRA2A	ISOFORM LONG OF TRANSFORMER-2 PROTEIN HOMOLOG.	Nucleus	2	4	1.51954e+07	1.21204e+07	0.797636	2	7	9.93873e+06	1.16152e+07	1.16868	0.983158	0.973511
875	IPI00025491	EIF4A1	EUKARYOTIC INITIATION FACTOR 4A-I.	Cytoplasm	9	37	2.79455e+08	2.4525e+08	0.877599	19	109	6.1916e+08	6.74089e+08	1.08872	0.983158	0.987434
876	IPI00010153	RPL23	60S RIBOSOMAL PROTEIN L23.	Cytoplasm	4	16	7.81362e+07	5.97495e+07	0.764684	4	17	9.49066e+07	1.14174e+08	1.20301	0.983847	0.963894
877	IPI00003309	POLR2H	DNA-DIRECTED RNA POLYMERASES I, II, AND III SUBUNIT RPABC3.	Nucleus						1	2	3.04331e+06	2.99418e+06	0.983856	0.983856	0.914522
878	IPI00002134	PSMD5	26S PROTEASOME NON-ATPASE REGULATORY SUBUNIT 5.	Cytoplasm						1	4	4.90842e+06	4.83234e+06	0.984501	0.984501	0.915004
879	IPI00001468	SCGB1D1	SECRETOGLOBIN FAMILY 1D MEMBER 1.	Extracellular	1	2	1.10862e+06	1.09189e+06	0.984908	1	2	1.10862e+06	1.09189e+06	0.984908	0.984908	0.996699
880	IPI00004838	CRK	ISOFORM CRK-II OF PROTO-ONCOGENE C-CRK.	Cytoplasm	1	4	3.9108e+06	3.29227e+06	0.84184	3	10	1.11072e+07	1.25288e+07	1.12799	0.984914	0.981809
881	IPI00219525	PGD	6-PHOSPHOGLUCONATE DEHYDROGENASE, DECARBOXYLATING.	Cytoplasm						1	3	3.16182e+06	3.11569e+06	0.985412	0.985412	0.917885
882	IPI00143753	SR140	ISOFORM 1 OF U2-ASSOCIATED PROTEIN SR140.	Nucleus	2	3	2.76765e+06	2.72993e+06	0.986373	2	3	2.76765e+06	2.72993e+06	0.986373	0.986373	0.996699
883	IPI00217661	RAVER1	RAVER1.	Nucleus	3	7	1.31723e+07	1.30042e+07	0.98724	3	7	1.31723e+07	1.30042e+07	0.98724	0.98724	0.996699
884	IPI00024976	TOMM22	MITOCHONDRIAL IMPORT RECEPTOR SUBUNIT TOM22 HOMOLOG.	Cytoplasm	1	8	1.34156e+07	1.46775e+07	1.09407	1	5	8.31164e+06	7.32406e+06	0.881181	0.987625	0.995323
885	IPI00008524	PABPC1	ISOFORM 1 OF POLYADENYLATE-BINDING PROTEIN 1.	Cytoplasm	8	29	3.42078e+08	3.00335e+08	0.877973	13	66	4.07262e+08	4.47095e+08	1.09781	0.987891	0.995323
886	IPI00216694	PLS3	PLASTIN 3.	Cytoplasm	4	13	5.97834e+07	5.77564e+07	0.966093	9	40	2.12299e+08	2.14676e+08	1.0112	0.988645	0.996699
887	IPI00016832	PSMA1	ISOFORM SHORT OF PROTEASOME SUBUNIT ALPHA TYPE-1.	Cytoplasm	4	19	1.09144e+08	8.7384e+07	0.800629	3	20	1.42298e+08	1.67522e+08	1.17726	0.988944	0.978318
888	IPI00075558	LOC152663	SIMILAR TO RIBOSOMAL PROTEIN L7A.							1	6	5.27522e+07	5.22112e+07	0.989745	0.989745	0.923411
889	IPI00003935	HIST2H2BE	HISTONE H2B TYPE 2-E.	Nucleus	5	223	2.45372e+09	2.13652e+09	0.870726	4	334	1.93512e+09	2.14674e+09	1.10936	0.990044	0.995323
890	IPI00641706	TUBB6	46 KDA PROTEIN.	Cytoplasm	5	18	5.9129e+07	5.34303e+07	0.903623	4	15	3.49094e+07	3.76272e+07	1.07785	0.990738	0.996699
891	IPI00550364	PGM2	PHOSPHOGLUCOMUTASE-2.	Cytoplasm	2	3	1.36482e+07	1.16697e+07	0.85504	3	9	1.18139e+07	1.33102e+07	1.12666	0.990849	0.995323
892	IPI00001541	TIMM9	MITOCHONDRIAL IMPORT INNER MEMBRANE TRANSLOCASE SUBUNIT TIM9.	Cytoplasm	1	3	3.12838e+07	3.10112e+07	0.991288	1	3	3.12838e+07	3.10112e+07	0.991288	0.991288	0.996699
893	IPI00411680	PCMT1	ISOFORM 1 OF PROTEIN-L-ISOASPARTATE(D-ASPARTATE) O-METHYLTRANSFERASE.	Cytoplasm	1	6	5.06157e+07	4.47843e+07	0.884792	2	6	1.68715e+07	1.8524e+07	1.09795	0.99137	0.996699
894	IPI00012011	CFL1	COFILIN-1.	Nucleus	6	56	3.39787e+08	3.12781e+08	0.920522	6	56	1.52176e+08	1.61764e+08	1.063	0.991762	0.996699
895	IPI00013949	SGTA	SMALL GLUTAMINE-RICH TETRATRICOPEPTIDE REPEAT-CONTAINING PROTEIN ALPHA.	Cytoplasm						2	12	2.84688e+07	2.82418e+07	0.992028	0.992028	0.923411
896	IPI00019463	EIF2AK2	INTERFERON-INDUCED, DOUBLE-STRANDED RNA-ACTIVATED PROTEIN KINASE.	Cytoplasm	2	7	8.92388e+06	8.85469e+06	0.992246	2	7	8.92388e+06	8.85469e+06	0.992246	0.992246	0.996699
897	IPI00250297	AASDHPPT	L-AMINOADIPATE-SEMIALDEHYDE DEHYDROGENASE-PHOSPHOPANTETHEINYL TRANSFERASE.	Cytoplasm	2	4	1.11271e+07	9.85673e+06	0.88583	2	5	9.11848e+06	1.00207e+07	1.09894	0.992387	0.996699
898	IPI00215948	CTNNA1	ISOFORM 1 OF CATENIN ALPHA-1.	Membrane	1	3	1.62716e+07	1.01034e+07	0.620926	1	4	2.96e+06	4.03744e+06	1.364	0.992463	0.895819
899	IPI00301058	VASP	VASODILATOR-STIMULATED PHOSPHOPROTEIN.	Membrane	3	12	9.68991e+07	8.84184e+07	0.912479	3	10	4.17388e+07	4.47706e+07	1.07264	0.992558	0.996699
900	IPI00013769	ENO1 ENO1L1 MBPB1 MPB1	ALPHA-ENOLASE, LUNG SPECIFIC.	Nucleus,Membrane	5	36	2.7096e+08	2.52784e+08	0.932922	5	46	1.07851e+08	1.13538e+08	1.05272	0.992824	0.996699
901	IPI00293533	NUP62	NUCLEAR PORE GLYCOPROTEIN P62.	Nucleus	1	2	7.36954e+06	6.43745e+06	0.873521	1	5	1.04169e+07	1.15851e+07	1.11214	0.992832	0.996699
902	IPI00396370	EIF3B	ISOFORM 1 OF EUKARYOTIC TRANSLATION INITIATION FACTOR 3 SUBUNIT B.	Cytoplasm	4	11	2.96352e+07	2.87656e+07	0.970657	7	34	9.90265e+07	1.00597e+08	1.01586	0.993257	0.996699
903	IPI00017596	MAPRE1	MICROTUBULE-ASSOCIATED PROTEIN RP/EB FAMILY MEMBER 1.	Cytoplasm	8	30	1.46859e+08	1.22136e+08	0.831657	6	24	7.79888e+07	9.00899e+07	1.15516	0.99341	0.993983
904	IPI00171903	HNRNPM	ISOFORM 1 OF HETEROGENEOUS NUCLEAR RIBONUCLEOPROTEIN M.	Nucleus	17	70	3.56651e+08	3.28902e+08	0.922196	12	72	5.62532e+08	5.98905e+08	1.06466	0.993427	0.996699
905	IPI00382869		FARNESYL PYROPHOSPHATE SYNTHETASE LIKE-4 PROTEIN (FRAGMENT).	Cytoplasm	1	3	1.03556e+07	1.04287e+07	1.00706	1	7	3.45436e+07	3.38556e+07	0.980082	0.99357	0.996699
906	IPI00219018	GAPDH	GLYCERALDEHYDE-3-PHOSPHATE DEHYDROGENASE.	Cytoplasm	17	414	3.01953e+09	2.81218e+09	0.931329	12	374	1.83697e+09	1.94039e+09	1.0563	0.993813	0.996699
907	IPI00010720	CCT5	T-COMPLEX PROTEIN 1 SUBUNIT EPSILON.	Cytoplasm	9	27	1.17781e+08	1.17252e+08	0.995512	8	54	1.9159e+08	1.90155e+08	0.992507	0.994009	0.996699
908	IPI00744692	TALDO1	TRANSALDOLASE.	Cytoplasm	3	13	1.2535e+07	1.12039e+07	0.893804	4	19	3.18507e+07	3.48548e+07	1.09432	0.994061	0.996699
909	IPI00008381	ZNF696	ZINC FINGER PROTEIN 696.	Nucleus						1	2	332206	330250	0.994114	0.994114	0.926671
910	IPI00401264	TXNDC4	THIOREDOXIN DOMAIN-CONTAINING PROTEIN 4.	Cytoplasm	2	6	5.79767e+06	5.76468e+06	0.994311	2	6	5.79767e+06	5.76468e+06	0.994311	0.994311	0.996699
911	IPI00006052	PFDN2	PREFOLDIN SUBUNIT 2.	Cytoplasm	2	6	2.84389e+07	2.52604e+07	0.888234	1	5	1.17932e+07	1.29857e+07	1.10111	0.994674	0.996699
912	IPI00008380	PPP2CA	SERINE/THREONINE-PROTEIN PHOSPHATASE 2A CATALYTIC SUBUNIT ALPHA ISOFORM.	Cytoplasm	4	15	5.59931e+07	5.14029e+07	0.918021	3	10	3.38737e+07	3.62967e+07	1.07153	0.994776	0.996699
913	IPI00257882	PEPD	XAA-PRO DIPEPTIDASE.	Cytoplasm	2	7	4.19153e+07	3.91348e+07	0.933663	2	10	1.92277e+07	2.03099e+07	1.05628	0.994972	0.996699
914	IPI00013890	SFN	ISOFORM 1 OF 14-3-3 PROTEIN SIGMA.	Cytoplasm	6	22	5.87418e+07	5.7863e+07	0.98504	4	16	4.12343e+07	4.14448e+07	1.0051	0.995072	0.996699
915	IPI00296053	FH	ISOFORM MITOCHONDRIAL OF FUMARATE HYDRATASE, MITOCHONDRIAL.	Cytoplasm	4	7	1.32843e+07	1.29454e+07	0.97449	7	21	4.60675e+07	4.6898e+07	1.01803	0.996259	0.996699
916	IPI00005162	ARPC3	ACTIN-RELATED PROTEIN 2/3 COMPLEX SUBUNIT 3.	Cytoplasm	2	9	2.16547e+07	2.07438e+07	0.957934	3	11	1.15889e+07	1.19953e+07	1.03507	0.996502	0.996699
917	IPI00009328	EIF4A3	EUKARYOTIC INITIATION FACTOR 4A-III.	Nucleus	4	14	9.19263e+07	8.83138e+07	0.960702	7	27	7.7932e+07	8.04994e+07	1.03295	0.996824	0.996699
918	IPI00009253	NAPA	ALPHA-SOLUBLE NSF ATTACHMENT PROTEIN.	Cytoplasm	2	7	9.20608e+06	8.27085e+06	0.898411	4	14	1.58886e+07	1.74279e+07	1.09688	0.997646	0.996699
919	IPI00470791	ADI1	ISOFORM 2 OF 1,2-DIHYDROXY-3-KETO-5-METHYLTHIOPENTENE DIOXYGENASE.	Nucleus	2	3	1.18479e+07	9.89457e+06	0.835133	4	9	2.3693e+07	2.75021e+07	1.16077	0.997951	0.996699
920	IPI00163187	FSCN1	FASCIN.	Cytoplasm	1	2	9.59423e+06	1.0633e+07	1.10827	1	3	6.83045e+06	6.07272e+06	0.889066	0.998669	0.996699
921	IPI00335132		18 KDA PROTEIN.		2	7	6.9818e+07	5.95215e+07	0.852523	2	12	8.51789e+07	9.7521e+07	1.1449	0.99871	0.996699
922	IPI00176642	AURKB	SERINE/THREONINE-PROTEIN KINASE 12.	Nucleus						1	4	6.20064e+06	6.19285e+06	0.998745	0.998745	0.939409
923	IPI00301936	ELAVL1	CDNA FLJ60076, HIGHLY SIMILAR TO ELAV-LIKE PROTEIN 1.	Cytoplasm	6	16	6.11438e+07	5.32158e+07	0.87034	2	11	3.31708e+07	3.73928e+07	1.12728	0.99881	0.996699
924	IPI00413641	AKR1B1	ALDOSE REDUCTASE.	Cytoplasm	2	7	5.0481e+07	5.04316e+07	0.999021						0.999021	0.939409
925	IPI00289758	CAPN2	CALPAIN-2 CATALYTIC SUBUNIT.	Cytoplasm	2	3	4.42541e+06	4.20158e+06	0.949421	5	17	3.14111e+07	3.29493e+07	1.04897	0.999196	0.999061
926	IPI00010157	MAT2A	S-ADENOSYLMETHIONINE SYNTHETASE ISOFORM TYPE-2.	Cytoplasm	2	8	1.98503e+07	1.7721e+07	0.892731	4	17	5.51264e+07	6.09574e+07	1.10578	0.999254	0.996699
927	IPI00303476	ATP5B	ATP SYNTHASE SUBUNIT BETA, MITOCHONDRIAL.	Cytoplasm	17	131	1.19052e+09	1.14929e+09	0.965363	19	181	1.02996e+09	1.06519e+09	1.0342	0.99978	0.999171
928	IPI00431025	ABI1	ISOFORM 1 OF ABL INTERACTOR 1.	Cytoplasm						1	2	5.05495e+06	5.05565e+06	1.00014	1.00014	0.939409
929	IPI00029631	ERH	ENHANCER OF RUDIMENTARY HOMOLOG.	Nucleus	1	6	8.42745e+07	7.73097e+07	0.917355	1	9	7.23867e+07	7.83953e+07	1.08301	1.00018	0.996699
930	IPI00011654	TUBB	TUBULIN BETA CHAIN.	Cytoplasm	7	67	2.77116e+08	2.62649e+08	0.947793	7	76	2.85031e+08	3.00045e+08	1.05267	1.00023	0.999171
931	IPI00007611	ATP5O	ATP SYNTHASE SUBUNIT O, MITOCHONDRIAL.	Cytoplasm	3	8	1.91285e+07	1.84892e+07	0.966582	2	12	5.97588e+07	6.17954e+07	1.03408	1.00033	0.999171
932	IPI00385562	QKI	ISOFORM 6 OF PROTEIN QUAKING.	Nucleus						1	2	7.28246e+06	7.28532e+06	1.00039	1.00039	0.939409
933	IPI00429191	ETF1	EUKARYOTIC PEPTIDE CHAIN RELEASE FACTOR SUBUNIT 1.	Cytoplasm	2	4	1.8231e+07	1.5979e+07	0.876472	4	9	3.53257e+07	3.97276e+07	1.12461	1.00054	0.996699
934	IPI00018278	H2AFV	HISTONE H2A.V.	unknown	4	151	3.45499e+08	3.13599e+08	0.90767	6	116	5.71917e+08	6.25371e+08	1.09346	1.00057	0.996699
935	IPI00021346	UBE2E1	UBIQUITIN-CONJUGATING ENZYME E2 E1.	Cytoplasm						2	5	1.48472e+07	1.48595e+07	1.00083	1.00083	0.939409
936	IPI00383971	PSMB5	CDNA FLJ54161, HIGHLY SIMILAR TO HOMO SAPIENS PROTEASOME (PROSOME, MACROPAIN) SUBUNIT, BETA TYPE, 5 (PSMB5), MRNA.	Cytoplasm	3	12	4.46116e+07	4.02749e+07	0.90279	1	2	1.45803e+07	1.60238e+07	1.09901	1.0009	0.996699
937	IPI00329633	TARS	THREONYL-TRNA SYNTHETASE, CYTOPLASMIC.	Nucleus	9	26	9.01143e+07	8.70299e+07	0.965773	5	25	2.93038e+07	3.0367e+07	1.03628	1.00103	0.999171
938	IPI00001734	PSAT1	CDNA FLJ56437, HIGHLY SIMILAR TO PHOSPHOSERINE AMINOTRANSFERASE.	Cytoplasm	2	5	2.00639e+07	1.84139e+07	0.917759	5	14	7.27463e+07	7.8897e+07	1.08455	1.00116	0.999061
939	IPI00013466	ASNA1	ARSENICAL PUMP-DRIVING ATPASE.	Nucleus	3	8	1.57952e+07	1.51203e+07	0.957269	4	16	4.50945e+07	4.71818e+07	1.04629	1.00178	0.999171
940	IPI00302927	CCT4	T-COMPLEX PROTEIN 1 SUBUNIT DELTA.	Cytoplasm	6	16	5.5819e+07	5.0341e+07	0.901861	9	60	2.61063e+08	2.87637e+08	1.10179	1.00183	0.996699
941	IPI00011229	CTSD	CATHEPSIN D.	Cytoplasm	3	15	3.31286e+07	3.17425e+07	0.958162	3	17	2.15275e+07	2.25306e+07	1.0466	1.00238	0.999171
942	IPI00386755	ERO1L	ERO1-LIKE PROTEIN ALPHA.	Cytoplasm						1	9	1.00592e+07	1.00891e+07	1.00297	1.00297	0.940959
943	IPI00027342	CAP2	ADENYLYL CYCLASE-ASSOCIATED PROTEIN 2.	Membrane	1	2	5.65164e+06	6.07285e+06	1.07453	1	2	3.51995e+06	3.28193e+06	0.93238	1.00345	0.999171
944	IPI00333010	CHERP	ISOFORM 1 OF CALCIUM HOMEOSTASIS ENDOPLASMIC RETICULUM PROTEIN.	Cytoplasm						2	6	8.28797e+06	8.31731e+06	1.00354	1.00354	0.941178
945	IPI00413108	RPSA	33 KDA PROTEIN.		1	9	3.57283e+07	2.83244e+07	0.792772	1	21	2.66158e+07	3.2324e+07	1.21447	1.00362	0.995323
946	IPI00028160	HMBS	ISOFORM 1 OF PORPHOBILINOGEN DEAMINASE.	Cytoplasm	2	7	9.28388e+06	8.4542e+06	0.910632	2	5	4.07551e+06	4.47057e+06	1.09694	1.00378	0.999171
947	IPI00011250	UCHL3	UBIQUITIN CARBOXYL-TERMINAL HYDROLASE ISOZYME L3.	Cytoplasm	5	10	6.98517e+07	6.36991e+07	0.91192	3	11	1.26407e+07	1.38701e+07	1.09726	1.00459	0.999171
948	IPI00295741	CTSB	CATHEPSIN B.	Cytoplasm	2	5	4.18115e+07	4.20227e+07	1.00505						1.00505	0.928856
949	IPI00021700	PCNA	PROLIFERATING CELL NUCLEAR ANTIGEN.	Nucleus	3	6	2.61418e+07	2.42557e+07	0.927852	3	10	4.17811e+07	4.52189e+07	1.08228	1.00507	0.999061
950	IPI00291922	PSMA5	PROTEASOME SUBUNIT ALPHA TYPE-5.	Cytoplasm	5	15	6.17387e+07	5.15536e+07	0.83503	3	11	4.82501e+07	5.67135e+07	1.17541	1.00522	0.996699
951	IPI00015954	SAR1A	GTP-BINDING PROTEIN SAR1A.	Cytoplasm	1	2	3.55464e+06	3.57471e+06	1.00565						1.00565	0.926671
952	IPI00465166	ATP8A2	ATPASE, AMINOPHOSPHOLIPID TRANSPORTER-LIKE, CLASS I, TYPE 8A, MEMBER 2.	Membrane	1	3	187776	188871	1.00583						1.00583	0.926671
953	IPI00018755	HMG1L10	HIGH MOBILITY GROUP PROTEIN 1-LIKE 10.	Nucleus	6	30	3.6667e+08	3.2933e+08	0.898165	6	44	3.74439e+08	4.17262e+08	1.11437	1.00627	0.999171
954	IPI00151462	MAP1LC3B2	MICROTUBULE-ASSOCIATED PROTEINS 1A/1B LIGHT CHAIN 3 BETA 2.	unknown	1	2	2.15273e+07	2.16687e+07	1.00657	1	2	2.15273e+07	2.16687e+07	1.00657	1.00657	0.996699
955	IPI00029623	PSMA6	PROTEASOME SUBUNIT ALPHA TYPE-6.	Cytoplasm	2	9	8.36976e+07	8.28013e+07	0.989292	5	20	1.15351e+08	1.18156e+08	1.02432	1.0068	0.996699
956	IPI00032140	SERPINH1	SERPIN H1.	Extracellular	9	32	1.86403e+08	1.67954e+08	0.901025	11	44	1.70529e+08	1.89887e+08	1.11352	1.00727	0.999171
957	IPI00216298	TXN	THIOREDOXIN.	Cytoplasm	2	25	2.87069e+08	2.71358e+08	0.945272	2	53	7.88904e+08	8.43848e+08	1.06965	1.00746	0.996699
958	IPI00010796	P4HB	PROTEIN DISULFIDE-ISOMERASE.	Cytoplasm	14	56	1.94526e+08	1.8215e+08	0.936381	13	71	2.43647e+08	2.62807e+08	1.07864	1.00751	0.996699
959	IPI00014808	PAFAH1B3	PLATELET-ACTIVATING FACTOR ACETYLHYDROLASE IB SUBUNIT GAMMA.	Cytoplasm	2	8	4.61446e+07	4.36396e+07	0.945714	2	4	1.01731e+07	1.08811e+07	1.0696	1.00766	0.996699
960	IPI00003406	DBN1	ISOFORM 1 OF DREBRIN.	Cytoplasm	2	5	2.53853e+07	2.33419e+07	0.919507	4	14	2.51397e+07	2.75637e+07	1.09642	1.00796	0.996699
961	IPI00025084	CAPNS1	CALPAIN SMALL SUBUNIT 1.	Cytoplasm						2	3	6.01588e+06	6.06559e+06	1.00826	1.00826	0.949423
962	IPI00011913	HNRNPA0	HETEROGENEOUS NUCLEAR RIBONUCLEOPROTEIN A0.	Nucleus	3	9	2.04429e+07	1.70099e+07	0.832067	4	17	6.67041e+07	7.90357e+07	1.18487	1.00847	0.996699
963	IPI00412497	DYNLRB1	DYNEIN, LIGHT CHAIN, ROADBLOCK-TYPE 1.	Cytoplasm	1	3	1.68385e+07	1.49033e+07	0.885077	1	4	1.34956e+07	1.52803e+07	1.13225	1.00866	0.999171
964	IPI00412579	RPL10A	60S RIBOSOMAL PROTEIN L10A.	unknown	3	11	1.10279e+08	9.32296e+07	0.845394	3	18	1.5643e+08	1.83353e+08	1.17211	1.00875	0.996699
965	IPI00007188	SLC25A5	ADP/ATP TRANSLOCASE 2.	Cytoplasm	2	8	3.54961e+07	2.46746e+07	0.695136	3	16	4.01438e+07	5.30949e+07	1.32262	1.00888	0.963894
966	IPI00012750	RPS25	40S RIBOSOMAL PROTEIN S25.	Cytoplasm	3	9	4.58282e+07	3.47368e+07	0.757979	4	13	8.30966e+07	1.04685e+08	1.2598	1.00889	0.987434
967	IPI00107104	CXorf26	UPF0368 PROTEIN CXORF26.	unknown	2	2	4.57681e+06	4.3066e+06	0.940963	3	12	6.694e+07	7.20876e+07	1.0769	1.00893	0.996699
968	IPI00026105	SCP2	ISOFORM SCPX OF NON-SPECIFIC LIPID-TRANSFER PROTEIN.	Cytoplasm	2	8	1.07147e+08	1.08589e+08	1.01346	2	11	5.12705e+07	5.15572e+07	1.00559	1.00953	0.996699
969	IPI00011253	RPS3	40S RIBOSOMAL PROTEIN S3.	Cytoplasm	8	22	7.68252e+07	6.17684e+07	0.804012	9	37	1.4091e+08	1.71251e+08	1.21532	1.00967	0.996699
970	IPI00333215	TCEA1	ISOFORM 1 OF TRANSCRIPTION ELONGATION FACTOR A PROTEIN 1.	Nucleus	1	2	5.32669e+06	5.37893e+06	1.00981						1.00981	0.923411
971	IPI00296635	GBE1	1,4-ALPHA-GLUCAN-BRANCHING ENZYME.	Cytoplasm						5	17	4.31387e+07	4.3568e+07	1.00995	1.00995	0.95154
972	IPI00009946	TOMM34	MITOCHONDRIAL IMPORT RECEPTOR SUBUNIT TOM34.	Cytoplasm	6	19	4.94286e+07	4.66274e+07	0.943328	5	14	3.60766e+07	3.88544e+07	1.077	1.01016	0.996699
973	IPI00029019	UBAP2L	ISOFORM 2 OF UBIQUITIN-ASSOCIATED PROTEIN 2-LIKE.	unknown	3	7	2.4098e+07	2.15825e+07	0.895613	4	13	1.67929e+07	1.88891e+07	1.12483	1.01022	0.996699
974	IPI00010418	MYO1C	MYOSIN-IC.	Cytoplasm	1	3	4.15834e+06	2.44038e+06	0.586864	1	5	3.25353e+06	4.6646e+06	1.4337	1.01028	0.893655
975	IPI00029601	CTTN	SRC SUBSTRATE CORTACTIN.	Membrane	1	4	7.89772e+06	9.3959e+06	1.1897	2	4	4.88814e+06	4.06519e+06	0.831645	1.01067	0.996699
976	IPI00015865	ADPRHL2	POLY(ADP-RIBOSE) GLYCOHYDROLASE ARH3.	Cytoplasm						1	2	3.72488e+06	3.76517e+06	1.01082	1.01082	0.953659
977	IPI00464952	SFRS11	SPLICING FACTOR, ARGININE/SERINE-RICH 11.	Nucleus	2	4	2.67447e+07	2.52991e+07	0.945949	2	6	1.92688e+07	2.07291e+07	1.07579	1.01087	0.996699
978	IPI00026833	ADSS	ADENYLOSUCCINATE SYNTHETASE ISOZYME 2.	Cytoplasm						3	11	1.53109e+07	1.54797e+07	1.01102	1.01102	0.953723
979	IPI00005040	ACADM	MEDIUM-CHAIN SPECIFIC ACYL-COA DEHYDROGENASE, MITOCHONDRIAL.	Cytoplasm	1	7	2.99972e+07	3.25357e+07	1.08462	2	6	2.02223e+07	1.89886e+07	0.938997	1.01181	0.996699
980	IPI00550689	C22orf28	UPF0027 PROTEIN C22ORF28.	unknown	3	6	2.59111e+07	2.73705e+07	1.05633	4	12	2.71079e+07	2.62395e+07	0.967965	1.01215	0.996699
981	IPI00297160	CD44	ISOFORM 12 OF CD44 ANTIGEN.	Membrane	1	8	5.81458e+07	5.73288e+07	0.985949	3	17	1.07736e+08	1.11944e+08	1.03906	1.0125	0.996699
982	IPI00010896	CLIC1	CHLORIDE INTRACELLULAR CHANNEL PROTEIN 1.	Nucleus	7	45	2.73088e+08	2.55433e+08	0.935351	9	42	1.17038e+08	1.27546e+08	1.08978	1.01257	0.996699
983	IPI00003925	PDHB	ISOFORM 1 OF PYRUVATE DEHYDROGENASE E1 COMPONENT SUBUNIT BETA, MITOCHONDRIAL.	Cytoplasm	2	5	7.34853e+06	6.27511e+06	0.853928	1	3	3.18075e+06	3.72599e+06	1.17142	1.01267	0.999171
984	IPI00061531	MRPL53	39S RIBOSOMAL PROTEIN L53, MITOCHONDRIAL.	Cytoplasm	1	5	4.40199e+06	4.23007e+06	0.960945	1	5	4.15886e+06	4.42712e+06	1.0645	1.01272	0.996699
985	IPI00220637	SARS	SERYL-TRNA SYNTHETASE, CYTOPLASMIC.	Cytoplasm	5	13	5.31581e+07	5.40357e+07	1.01651	8	29	7.11526e+07	7.18249e+07	1.00945	1.01298	0.996699
986	IPI00220014	IDI1	ISOPENTENYL-DIPHOSPHATE DELTA ISOMERASE.	Cytoplasm	2	6	1.6397e+07	1.59671e+07	0.973784	2	5	9.17661e+06	9.65971e+06	1.05264	1.01321	0.996699
987	IPI00019502	MYH9	ISOFORM 1 OF MYOSIN-9.	Cytoplasm	21	58	2.25648e+08	2.15971e+08	0.957115	38	189	8.32801e+08	8.90527e+08	1.06932	1.01322	0.996699
988	IPI00220642	YWHAG	14-3-3 PROTEIN GAMMA.	Cytoplasm	3	10	2.60164e+07	2.44457e+07	0.939626	2	18	2.67108e+07	2.90425e+07	1.0873	1.01346	0.996699
989	IPI00220766	GLO1	LACTOYLGLUTATHIONE LYASE.	Cytoplasm	6	33	1.07596e+08	1.02272e+08	0.950523	5	15	8.29803e+07	8.93375e+07	1.07661	1.01357	0.996699
990	IPI00021405	LMNA	ISOFORM A OF LAMIN-A/C.	Nucleus	23	88	6.21862e+08	6.58809e+08	1.05941	18	122	1.20676e+09	1.16867e+09	0.968438	1.01393	0.996699
991	IPI00026302	RPL31	60S RIBOSOMAL PROTEIN L31.	Cytoplasm	3	4	1.6855e+07	1.28597e+07	0.762965	1	3	3.7975e+06	4.80463e+06	1.26521	1.01409	0.995323
992	IPI00106495	NCAPG	CONDENSIN COMPLEX SUBUNIT 3.	Nucleus						1	3	4.57745e+06	4.64634e+06	1.01505	1.01505	0.960614
993	IPI00550192	XPNPEP3	ISOFORM 1 OF PROBABLE XAA-PRO AMINOPEPTIDASE 3.	Cytoplasm	1	5	7.55469e+07	7.93486e+07	1.05032	1	22	1.63688e+08	1.60569e+08	0.980942	1.01563	0.996699
994	IPI00219077	LTA4H	ISOFORM 1 OF LEUKOTRIENE A-4 HYDROLASE.	Cytoplasm	2	4	1.22523e+07	1.17914e+07	0.962384	2	6	4.29698e+06	4.59425e+06	1.06918	1.01578	0.996699
995	IPI00005154	SSRP1	FACT COMPLEX SUBUNIT SSRP1.	Nucleus	9	25	1.31997e+08	1.20887e+08	0.915835	8	19	4.97037e+07	5.55236e+07	1.11709	1.01646	0.996699
996	IPI00008530	RPLP0	60S ACIDIC RIBOSOMAL PROTEIN P0.	Cytoplasm	10	39	1.3292e+08	1.17377e+08	0.88307	12	65	2.94608e+08	3.38777e+08	1.14992	1.0165	0.996699
997	IPI00013475	TUBB2A	TUBULIN BETA-2A CHAIN.	Cytoplasm	1	2	6.4415e+06	6.8755e+06	1.06738	1	6	1.51543e+07	1.46351e+07	0.965737	1.01656	0.996699
998	IPI00479217	HNRNPU	ISOFORM SHORT OF HETEROGENEOUS NUCLEAR RIBONUCLEOPROTEIN U.	Nucleus	7	31	1.56289e+08	1.37007e+08	0.876624	6	31	1.95548e+08	2.26162e+08	1.15656	1.01659	0.996699
999	IPI00000811	PSMB6	PROTEASOME SUBUNIT BETA TYPE-6.	Cytoplasm	3	3	4.05075e+06	4.14157e+06	1.02242	1	4	1.62587e+07	1.64365e+07	1.01094	1.01668	0.996699
1000	IPI00013847	UQCRC1	CYTOCHROME B-C1 COMPLEX SUBUNIT 1, MITOCHONDRIAL.	Cytoplasm	2	2	4.8229e+06	4.53384e+06	0.940066	2	2	1.34508e+07	1.47111e+07	1.0937	1.01688	0.996699
1001	IPI00220740	NPM1	ISOFORM 2 OF NUCLEOPHOSMIN.	Nucleus	10	123	7.26608e+08	6.40122e+08	0.880973	8	111	3.85274e+08	4.44195e+08	1.15293	1.01695	0.996699
1002	IPI00003377	SFRS7	ISOFORM 1 OF SPLICING FACTOR, ARGININE/SERINE-RICH 7.	Nucleus	4	18	2.61013e+08	2.35313e+08	0.901534	3	23	1.81233e+08	2.05331e+08	1.13297	1.01725	0.996699
1003	IPI00027497	GPI	GLUCOSE-6-PHOSPHATE ISOMERASE.	Extracellular	8	30	1.26867e+08	1.27002e+08	1.00106	7	44	1.49826e+08	1.54917e+08	1.03398	1.01752	0.995323
1004	IPI00790263	NMD3	13 KDA PROTEIN.	Nucleus						1	3	461434	469836	1.01821	1.01821	0.963894
1005	IPI00395627	CACYBP	ISOFORM 1 OF CALCYCLIN-BINDING PROTEIN.	Nucleus	10	41	3.6159e+08	3.42363e+08	0.946827	8	45	2.24313e+08	2.44481e+08	1.08991	1.01837	0.996699
1006	IPI00218728	PAFAH1B1	ISOFORM 1 OF PLATELET-ACTIVATING FACTOR ACETYLHYDROLASE IB SUBUNIT ALPHA.	Cytoplasm	1	3	6.53158e+06	6.53643e+06	1.00074	1	3	2.00692e+07	2.08014e+07	1.03649	1.01862	0.995323
1007	IPI00306332	RPL24	60S RIBOSOMAL PROTEIN L24.	Cytoplasm	2	7	4.20132e+07	3.39906e+07	0.809046	3	19	5.39355e+07	6.62929e+07	1.22912	1.01908	0.99813
1008	IPI00185374	PSMD12	26S PROTEASOME NON-ATPASE REGULATORY SUBUNIT 12.	Cytoplasm						4	9	1.37258e+07	1.40027e+07	1.02017	1.02017	0.963894
1009	IPI00010154	GDI1	RAB GDP DISSOCIATION INHIBITOR ALPHA.	Cytoplasm	6	30	1.08112e+08	1.10474e+08	1.02185	4	40	1.29156e+08	1.31648e+08	1.0193	1.02057	0.993494
1010	IPI00020127	RPA1	REPLICATION PROTEIN A 70 KDA DNA-BINDING SUBUNIT.	Nucleus	1	7	2.92842e+07	2.99035e+07	1.02115	1	7	2.92842e+07	2.99035e+07	1.02115	1.02115	0.992228
1011	IPI00015102	ALCAM	ISOFORM 1 OF CD166 ANTIGEN.	Membrane	2	9	2.4844e+07	2.16354e+07	0.870847	2	7	6.69023e+06	7.83991e+06	1.17184	1.02135	0.996699
1012	IPI00013495	ABCF1	ISOFORM 2 OF ATP-BINDING CASSETTE SUB-FAMILY F MEMBER 1.	Cytoplasm	1	3	1.01088e+07	8.01686e+06	0.79306	1	2	3.24351e+06	4.05369e+06	1.24978	1.02142	0.996699
1013	IPI00646779	TUBB6	TUBB6 PROTEIN.	Cytoplasm						2	7	1.27211e+07	1.30021e+07	1.02208	1.02208	0.968924
1014	IPI00303318	FAM49B	PROTEIN FAM49B.	unknown	1	1	1.08264e+06	1.21059e+06	1.11819	1	4	4.00038e+06	3.7077e+06	0.926838	1.02251	0.995323
1015	IPI00006298	PPIG	ISOFORM 1 OF PEPTIDYL-PROLYL CIS-TRANS ISOMERASE G.	Nucleus	1	3	8.06352e+06	8.24646e+06	1.02269						1.02269	0.905956
1016	IPI00412987	GMFB	GLIA MATURATION FACTOR, BETA.	Cytoplasm	1	2	5.22138e+06	5.19611e+06	0.99516	2	4	1.37257e+07	1.44151e+07	1.05023	1.02269	0.989542
1017	IPI00176903	PTRF	ISOFORM 1 OF POLYMERASE I AND TRANSCRIPT RELEASE FACTOR.	Nucleus	5	19	1.93195e+08	1.66999e+08	0.864406	9	34	2.20077e+08	2.59952e+08	1.18119	1.0228	0.996699
1018	IPI00021926	PSMC6	PROTEASOME 26S ATPASE SUBUNIT 6.	Nucleus	3	8	3.06299e+07	2.73067e+07	0.891504	6	20	4.00809e+07	4.62683e+07	1.15437	1.02294	0.996699
1019	IPI00016801	GLUD1	GLUTAMATE DEHYDROGENASE 1, MITOCHONDRIAL.	Cytoplasm	5	15	5.5071e+07	5.24158e+07	0.951785	9	44	1.42912e+08	1.56719e+08	1.09661	1.0242	0.99077
1020	IPI00011416	ECH1	DELTA(3,5)-DELTA(2,4)-DIENOYL-COA ISOMERASE, MITOCHONDRIAL.	Cytoplasm						2	6	5.40676e+06	5.53876e+06	1.02441	1.02441	0.970395
1021	IPI00018120	DAP3	28S RIBOSOMAL PROTEIN S29, MITOCHONDRIAL.	Cytoplasm						1	3	4.16033e+06	4.26338e+06	1.02477	1.02477	0.970395
1022	IPI00025039	FBL	RRNA 2'-O-METHYLTRANSFERASE FIBRILLARIN.	Nucleus	4	11	4.19671e+07	3.69151e+07	0.879618	4	24	9.99968e+07	1.17106e+08	1.1711	1.02536	0.996699
1023	IPI00054004	hCG_1790474	HYPOTHETICAL PROTEIN LOC643896.		1	4	1.04241e+07	8.7592e+06	0.840282	1	2	2.28324e+06	2.76465e+06	1.21084	1.02556	0.996699
1024	IPI00017672	NP	CDNA FLJ25678 FIS, CLONE TST04067, HIGHLY SIMILAR TO PURINE NUCLEOSIDE PHOSPHORYLASE.	Nucleus	7	32	1.83478e+08	1.93823e+08	1.05638	8	39	1.61377e+08	1.60592e+08	0.995139	1.02576	0.984947
1025	IPI00419237	LAP3	ISOFORM 1 OF CYTOSOL AMINOPEPTIDASE.	Cytoplasm	5	13	4.14562e+07	3.82912e+07	0.923654	3	19	5.31358e+07	5.99523e+07	1.12828	1.02597	0.992538
1026	IPI00009368	SFXN1	SIDEROFLEXIN-1.	Cytoplasm	1	2	4.90385e+06	5.03155e+06	1.02604						1.02604	0.905012
1027	IPI00215780	RPS19	40S RIBOSOMAL PROTEIN S19.	Cytoplasm	3	20	1.33533e+08	1.17233e+08	0.877931	4	24	1.60237e+08	1.88221e+08	1.17464	1.02629	0.996699
1028	IPI00003527	SLC9A3R1	EZRIN-RADIXIN-MOESIN-BINDING PHOSPHOPROTEIN 50.	Membrane						2	5	8.70522e+06	8.93469e+06	1.02636	1.02636	0.970395
1029	IPI00298994	TLN1	TALIN-1.	Membrane	15	35	1.24713e+08	1.29742e+08	1.04032	24	74	2.50227e+08	2.53345e+08	1.01246	1.02639	0.981809
1030	IPI00017964	SNRPD3	SMALL NUCLEAR RIBONUCLEOPROTEIN SM D3.	Nucleus						1	7	1.97354e+07	2.0262e+07	1.02669	1.02669	0.970395
1031	IPI00218493	HPRT1	HYPOXANTHINE-GUANINE PHOSPHORIBOSYLTRANSFERASE.	Cytoplasm	3	12	6.39173e+07	6.4011e+07	1.00147	3	10	3.97481e+07	4.18658e+07	1.05328	1.02737	0.981809
1032	IPI00013877	HNRNPH3	ISOFORM 1 OF HETEROGENEOUS NUCLEAR RIBONUCLEOPROTEIN H3.	Nucleus	4	15	5.85548e+07	5.2353e+07	0.894086	5	31	7.83723e+07	9.11665e+07	1.16325	1.02867	0.995051
1033	IPI00643041	RAN	GTP-BINDING NUCLEAR PROTEIN RAN.		4	50	4.83528e+08	4.5559e+08	0.942221	3	36	1.96876e+08	2.19698e+08	1.11592	1.02907	0.984947
1034	IPI00007118	SERPINE1	PLASMINOGEN ACTIVATOR INHIBITOR 1.	Extracellular	1	1	1.65451e+06	1.7035e+06	1.02961	1	1	1.65451e+06	1.7035e+06	1.02961	1.02961	0.978533
1035	IPI00000494	RPL5	60S RIBOSOMAL PROTEIN L5.	Cytoplasm	5	15	1.29775e+08	1.0892e+08	0.839298	5	43	2.87339e+08	3.50677e+08	1.22043	1.02986	0.996699
1036	IPI00063729	THOC3	THO COMPLEX SUBUNIT 3.	Nucleus	1	5	7.25226e+06	7.54563e+06	1.04045	1	7	7.77904e+06	7.92976e+06	1.01938	1.02991	0.978318
1037	IPI00031522	HADHA	TRIFUNCTIONAL ENZYME SUBUNIT ALPHA, MITOCHONDRIAL.	Cytoplasm						3	8	3.49108e+06	3.59628e+06	1.03013	1.03013	0.97602
1038	IPI00169383	PGK1	PHOSPHOGLYCERATE KINASE 1.	Cytoplasm	9	58	3.76453e+08	3.6601e+08	0.97226	11	88	5.29624e+08	5.76905e+08	1.08927	1.03077	0.97996
1039	IPI00029111	DPYSL3	DPYSL3 PROTEIN.	Cytoplasm	1	2	6.67048e+06	6.87653e+06	1.03089						1.03089	0.897766
1040	IPI00064765	RPL10L	60S RIBOSOMAL PROTEIN L10-LIKE.	Nucleus	1	5	1.19179e+08	1.01647e+08	0.852893	1	5	9.14325e+07	1.10537e+08	1.20895	1.03092	0.996699
1041	IPI00217966	LDHA	ISOFORM 1 OF L-LACTATE DEHYDROGENASE A CHAIN.	Cytoplasm	10	46	3.44994e+08	3.37526e+08	0.978352	12	94	6.20414e+08	6.72718e+08	1.0843	1.03133	0.978318
1042	IPI00234252	SMARCC1	SWI/SNF COMPLEX SUBUNIT SMARCC1.	Nucleus						1	4	1.70868e+06	1.76238e+06	1.03143	1.03143	0.978313
1043	IPI00062206	DDX39	DEAD (ASP-GLU-ALA-ASP) BOX POLYPEPTIDE 39, ISOFORM CRA_B.	Nucleus	3	16	8.6691e+07	8.40032e+07	0.968996	2	15	3.05623e+08	3.34339e+08	1.09396	1.03148	0.978533
1044	IPI00010740	SFPQ	ISOFORM LONG OF SPLICING FACTOR, PROLINE- AND GLUTAMINE-RICH.	Nucleus	7	21	8.41103e+07	6.46086e+07	0.768142	7	47	1.98391e+08	2.56901e+08	1.29492	1.03153	0.998246
1045	IPI00024145	VDAC2	VOLTAGE-DEPENDENT ANION-SELECTIVE CHANNEL PROTEIN 2.	Cytoplasm	3	8	6.73825e+07	7.01532e+07	1.04112	5	20	1.03002e+08	1.05359e+08	1.02288	1.032	0.978318
1046	IPI00783271	LRPPRC	LEUCINE-RICH PPR MOTIF-CONTAINING PROTEIN, MITOCHONDRIAL.	Cytoplasm						4	13	1.47553e+07	1.52285e+07	1.03207	1.03207	0.978318
1047	IPI00018798	DNAJC17	DNAJ HOMOLOG SUBFAMILY C MEMBER 17.	unknown	1	2	1.5294e+06	1.57882e+06	1.03232						1.03232	0.895819
1048	IPI00024821	PSMD14	26S PROTEASOME NON-ATPASE REGULATORY SUBUNIT 14.	Cytoplasm	4	9	4.54329e+07	4.4419e+07	0.977685	5	23	1.65018e+08	1.79403e+08	1.08717	1.03243	0.978318
1049	IPI00016613	CSNK2A1	CSNK2A1 PROTEIN.	Cytoplasm	4	11	5.24752e+07	4.38911e+07	0.836416	4	14	3.90431e+07	4.79761e+07	1.2288	1.03261	0.996699
1050	IPI00413451	SERPINB6	PUTATIVE UNCHARACTERIZED PROTEIN DKFZP686I04222.	Cytoplasm	4	9	1.54889e+07	1.42577e+07	0.92051	2	10	1.63184e+07	1.86813e+07	1.1448	1.03265	0.981809
1051	IPI00008918	LIMA1	ISOFORM BETA OF LIM DOMAIN AND ACTIN-BINDING PROTEIN 1.	Cytoplasm	5	9	2.54835e+07	2.38047e+07	0.93412	8	22	4.39811e+07	4.97682e+07	1.13158	1.03285	0.980803
1052	IPI00784154	HSPD1	60 KDA HEAT SHOCK PROTEIN, MITOCHONDRIAL.	Cytoplasm	13	126	4.47616e+08	4.4806e+08	1.00099	18	215	6.5311e+08	6.95615e+08	1.06508	1.03304	0.978318
1053	IPI00742682	TPR	NUCLEOPROTEIN TPR.	Nucleus	1	5	1.53246e+07	1.45683e+07	0.950648	6	14	4.0007e+07	4.46435e+07	1.11589	1.03327	0.978318
1054	IPI00000877	HYOU1	HYPOXIA UP-REGULATED PROTEIN 1.	Cytoplasm	8	27	9.32687e+07	9.09138e+07	0.974751	7	22	6.98271e+07	7.62375e+07	1.0918	1.03328	0.978318
1055	IPI00006658	PIN4	PROTEIN (PEPTIDYL-PROLYL CIS/TRANS ISOMERASE) NIMA-INTERACTING, 4.	Nucleus	3	11	3.19966e+07	2.54066e+07	0.794039	2	5	7.31407e+06	9.314e+06	1.27343	1.03374	0.996699
1056	IPI00005160	ARPC1B	ACTIN-RELATED PROTEIN 2/3 COMPLEX SUBUNIT 1B.							1	3	7.36456e+06	7.61822e+06	1.03444	1.03444	0.978318
1057	IPI00021954	GBF1	GOLGI-SPECIFIC BREFELDIN A-RESISTANCE GUANINE NUCLEOTIDE EXCHANGE FACTOR 1.	Cytoplasm	1	3	1.56394e+07	1.61863e+07	1.03497						1.03497	0.895819
1058	IPI00060650	PCNP	ISOFORM 2 OF PEST PROTEOLYTIC SIGNAL-CONTAINING NUCLEAR PROTEIN.	Nucleus						1	6	3.73073e+06	3.86155e+06	1.03507	1.03507	0.978318
1059	IPI00328328	EIF4A2	ISOFORM 1 OF EUKARYOTIC INITIATION FACTOR 4A-II.	Cytoplasm						1	2	1.51896e+06	1.5729e+06	1.03551	1.03551	0.978318
1060	IPI00218667	STMN2	STATHMIN-2.	Cytoplasm	1	6	1.90957e+06	1.97813e+06	1.0359	1	6	1.90957e+06	1.97813e+06	1.0359	1.0359	0.973511
1061	IPI00032826	ST13	HSC70-INTERACTING PROTEIN.	Cytoplasm	2	4	6.71774e+06	6.96443e+06	1.03672	2	4	6.71774e+06	6.96443e+06	1.03672	1.03672	0.970395
1062	IPI00016513	RAB10	RAS-RELATED PROTEIN RAB-10.	Cytoplasm						1	3	1.09403e+06	1.13453e+06	1.03702	1.03702	0.980382
1063	IPI00216691	PFN1	PROFILIN-1.	Cytoplasm	8	53	5.74856e+08	5.8665e+08	1.02052	8	77	5.90258e+08	6.22091e+08	1.05393	1.03722	0.970395
1064	IPI00217437	TTBK2	TAU-TUBULIN KINASE.	unknown	1	2	8.10546e+06	8.40841e+06	1.03738						1.03738	0.895819
1065	IPI00646304	PPIB	PEPTIDYL-PROLYL CIS-TRANS ISOMERASE B.	Cytoplasm	6	27	2.63086e+08	2.3712e+08	0.901302	5	20	9.96772e+07	1.17095e+08	1.17475	1.03802	0.979983
1066	IPI00017451	SF3A1	SPLICING FACTOR 3 SUBUNIT 1.	Nucleus	3	10	4.3809e+07	4.75796e+07	1.08607	6	14	2.35287e+07	2.3293e+07	0.989981	1.03803	0.970395
1067	IPI00031691	RPL9	60S RIBOSOMAL PROTEIN L9.	Cytoplasm	5	8	3.98387e+07	3.36918e+07	0.845707	4	14	6.35319e+07	7.82034e+07	1.23093	1.03832	0.993983
1068	IPI00026904	ADSL	CDNA FLJ59367, HIGHLY SIMILAR TO ADENYLOSUCCINATE LYASE.	Cytoplasm						1	3	1.62143e+06	1.68413e+06	1.03866	1.03866	0.981422
1069	IPI00375527	IMPDH1	INOSINE MONOPHOSPHATE DEHYDROGENASE 1 ISOFORM A.	Cytoplasm	1	2	5.15464e+06	5.07533e+06	0.984613	1	4	7.07868e+06	7.7384e+06	1.0932	1.03891	0.970395
1070	IPI00641950	GNB2L1	LUNG CANCER ONCOGENE 7.	Cytoplasm	5	11	6.83663e+07	6.16625e+07	0.901942	8	38	1.70789e+08	2.00846e+08	1.17599	1.03897	0.978318
1071	IPI00019755	GSTO1	GLUTATHIONE S-TRANSFERASE OMEGA-1.	Cytoplasm	5	30	1.8985e+08	1.92122e+08	1.01197	5	30	1.01804e+08	1.08612e+08	1.06687	1.03942	0.970062
1072	IPI00221093	RPS17	40S RIBOSOMAL PROTEIN S17.	Cytoplasm	1	7	1.67054e+07	1.34104e+07	0.802755	3	10	2.09296e+07	2.67144e+07	1.27639	1.03957	0.996699
1073	IPI00006935	EIF5A2	EUKARYOTIC TRANSLATION INITIATION FACTOR 5A-2.	Cytoplasm	2	28	2.98077e+08	2.74857e+08	0.922102	3	60	2.92248e+08	3.3852e+08	1.15833	1.04022	0.976115
1074	IPI00008529	RPLP2	60S ACIDIC RIBOSOMAL PROTEIN P2.	Cytoplasm	8	48	5.535e+08	4.73698e+08	0.855824	7	49	5.5047e+08	6.74689e+08	1.22566	1.04074	0.987434
1075	IPI00027626	CCT6A	T-COMPLEX PROTEIN 1 SUBUNIT ZETA.	Cytoplasm	8	34	1.88678e+08	1.72869e+08	0.916207	10	72	3.38328e+08	3.9464e+08	1.16644	1.04132	0.976115
1076	IPI00002412	PPT1	PALMITOYL-PROTEIN THIOESTERASE 1.	Cytoplasm	1	2	4.11611e+06	4.28668e+06	1.04144						1.04144	0.893655
1077	IPI00027032	LYPLA2	ACYL-PROTEIN THIOESTERASE 2.	Cytoplasm	1	1	2.84492e+06	3.02338e+06	1.06273	1	3	5.26541e+06	5.37527e+06	1.02086	1.0418	0.963894
1078	IPI00004860	RARS	ISOFORM COMPLEXED OF ARGINYL-TRNA SYNTHETASE, CYTOPLASMIC.	Cytoplasm						3	11	5.86255e+07	6.11175e+07	1.04251	1.04251	0.986893
1079	IPI00018534	HIST1H2BL	HISTONE H2B TYPE 1-L.	Nucleus	1	6	4.93087e+07	4.28942e+07	0.869912	2	12	9.69491e+07	1.17825e+08	1.21533	1.04262	0.980803
1080	IPI00029744	SSBP1	SINGLE-STRANDED DNA-BINDING PROTEIN, MITOCHONDRIAL.	Cytoplasm	4	8	7.82089e+07	6.49084e+07	0.829936	3	11	4.25567e+07	5.34527e+07	1.25603	1.04298	0.992428
1081	IPI00106668	M6PRBP1	ISOFORM A OF MANNOSE-6-PHOSPHATE RECEPTOR-BINDING PROTEIN 1.	Cytoplasm	2	7	2.19566e+07	2.36014e+07	1.07491	4	13	2.10816e+07	2.13173e+07	1.01118	1.04304	0.963894
1082	IPI00329650	NUP35	NUCLEOPORIN NUP53.	Nucleus	1	2	3.76628e+06	3.92917e+06	1.04325						1.04325	0.89306
1083	IPI00012998	CPSF6	ISOFORM 1 OF CLEAVAGE AND POLYADENYLATION SPECIFICITY FACTOR SUBUNIT 6.	Nucleus						2	6	2.09326e+06	2.18408e+06	1.04339	1.04339	0.987434
1084	IPI00012669	C19orf61	ISOFORM 1 OF UNCHARACTERIZED PROTEIN C19ORF61.	unknown						1	1	1.78028e+06	1.85773e+06	1.04351	1.04351	0.987434
1085	IPI00013454	RGS10	ISOFORM 1 OF REGULATOR OF G-PROTEIN SIGNALING 10.	Cytoplasm	1	4	1.07513e+07	8.04143e+06	0.747952	1	4	4.85648e+06	6.50411e+06	1.33927	1.04361	0.999171
1086	IPI00399036	hCG_1984468	HYPOTHETICAL PROTEIN LOC389672.		4	14	6.85292e+07	5.99201e+07	0.874373	3	20	6.53117e+07	7.92297e+07	1.2131	1.04374	0.978318
1087	IPI00025796	NDUFS3	NADH DEHYDROGENASE [UBIQUINONE] IRON-SULFUR PROTEIN 3, MITOCHONDRIAL.	Cytoplasm	1	2	2.44398e+06	2.21784e+06	0.90747	1	3	1.96895e+06	2.32347e+06	1.18005	1.04376	0.974194
1088	IPI00027341	CAPG	MACROPHAGE-CAPPING PROTEIN.	Nucleus	7	33	1.90293e+08	1.9489e+08	1.02416	5	20	7.40864e+07	7.88895e+07	1.06483	1.0445	0.960893
1089	IPI00002324	MAT2B	ISOFORM 1 OF METHIONINE ADENOSYLTRANSFERASE 2 SUBUNIT BETA.	Cytoplasm						2	8	7.54767e+06	7.8853e+06	1.04473	1.04473	0.987434
1090	IPI00024067	CLTC	ISOFORM 1 OF CLATHRIN HEAVY CHAIN 1.	Membrane	7	14	5.02038e+07	5.3203e+07	1.05974	18	85	3.197e+08	3.29701e+08	1.03128	1.04551	0.960614
1091	IPI00219219	LGALS1	GALECTIN-1.	Extracellular	4	53	1.01295e+08	9.22147e+07	0.910359	3	16	4.76631e+07	5.62964e+07	1.18113	1.04575	0.970395
1092	IPI00299412	CD97	ISOFORM 2 OF CD97 ANTIGEN.	Membrane	1	8	2.62281e+07	2.23365e+07	0.851622	4	18	2.33794e+07	2.90244e+07	1.24145	1.04654	0.980803
1093	IPI00290566	TCP1	T-COMPLEX PROTEIN 1 SUBUNIT ALPHA.	Cytoplasm	9	30	1.10274e+08	1.05908e+08	0.960415	7	47	1.03263e+08	1.17254e+08	1.13549	1.04795	0.960893
1094	IPI00002459	ANXA6	ANNEXIN VI ISOFORM 2.	Membrane	15	55	2.07084e+08	1.9818e+08	0.957003	21	86	2.75876e+08	3.14281e+08	1.13921	1.04811	0.960893
1095	IPI00302925	CCT8	59 KDA PROTEIN.	Cytoplasm	11	25	1.2128e+08	1.23818e+08	1.02092	17	69	3.64559e+08	3.92284e+08	1.07605	1.04849	0.955248
1096	IPI00329629	DNAJC7	DNAJ HOMOLOG SUBFAMILY C MEMBER 7.	Cytoplasm						1	3	5.79053e+06	6.07434e+06	1.04901	1.04901	0.995051
1097	IPI00064086	EEF1D	EUKARYOTIC TRANSLATION ELONGATION FACTOR 1 DELTA ISOFORM 4.	Cytoplasm						1	4	2.70447e+06	2.83778e+06	1.04929	1.04929	0.995224
1098	IPI00003865	HSPA8	ISOFORM 1 OF HEAT SHOCK COGNATE 71 KDA PROTEIN.	Cytoplasm	22	195	2.43373e+09	2.18667e+09	0.898485	25	372	3.17862e+09	3.81496e+09	1.20019	1.04934	0.970395
1099	IPI00009841	EWSR1	EWING SARCOMA BREAKPOINT REGION 1, ISOFORM CRA_H.	Nucleus	3	8	4.32265e+07	4.53958e+07	1.05018	3	8	4.32265e+07	4.53958e+07	1.05018	1.05018	0.951288
1100	IPI00017290	SMEK1	ISOFORM 5 OF SMEK HOMOLOG 1.	Membrane	1	3	1.7859e+06	1.87683e+06	1.05091	1	3	1.7859e+06	1.87683e+06	1.05091	1.05091	0.949423
1101	IPI00218251	TGM2	ISOFORM 2 OF PROTEIN-GLUTAMINE GAMMA-GLUTAMYLTRANSFERASE 2.	Cytoplasm	2	4	2.92719e+06	3.07718e+06	1.05124						1.05124	0.889035
1102	IPI00103994	LARS	LEUCYL-TRNA SYNTHETASE, CYTOPLASMIC.	Cytoplasm						3	5	5.59108e+06	5.88004e+06	1.05168	1.05168	0.995323
1103	IPI00012970	PPP6C	SERINE/THREONINE-PROTEIN PHOSPHATASE 6.	Nucleus						1	2	5.55501e+06	5.84557e+06	1.05231	1.05231	0.995323
1104	IPI00007927	SMC2	ISOFORM 1 OF STRUCTURAL MAINTENANCE OF CHROMOSOMES PROTEIN 2.	Nucleus						3	7	1.18123e+07	1.24303e+07	1.05232	1.05232	0.995323
1105	IPI00062120	S100A16	PROTEIN S100-A16.	Nucleus	1	2	2.70327e+06	2.845e+06	1.05243						1.05243	0.889035
1106	IPI00218782	CAPZB	CDNA FLJ60094, HIGHLY SIMILAR TO F-ACTIN CAPPING PROTEIN SUBUNIT BETA.	Cytoplasm	1	4	1.28477e+07	1.24202e+07	0.966722	2	3	7.37833e+06	8.40272e+06	1.13884	1.05278	0.952792
1107	IPI00290462	CBR3	CARBONYL REDUCTASE [NADPH] 3.	Cytoplasm	2	6	3.36208e+07	3.28029e+07	0.975672	2	20	5.40529e+07	6.10787e+07	1.12998	1.05283	0.951288
1108	IPI00009771	LMNB2	LAMIN-B2.	Nucleus	4	12	4.67335e+07	4.71872e+07	1.00971	8	31	1.00088e+08	1.09995e+08	1.09899	1.05435	0.943853
1109	IPI00013683	TUBB3	TUBULIN BETA-3 CHAIN.	Cytoplasm	4	11	4.96402e+07	5.41738e+07	1.09133	4	17	9.16154e+07	9.32834e+07	1.01821	1.05477	0.94221
1110	IPI00026154	PRKCSH	CDNA FLJ59211, HIGHLY SIMILAR TO GLUCOSIDASE 2 SUBUNIT BETA.	Cytoplasm	6	20	2.89711e+08	2.70141e+08	0.932452	5	15	1.49207e+08	1.75705e+08	1.17759	1.05502	0.956019
1111	IPI00009960	IMMT	ISOFORM 1 OF MITOCHONDRIAL INNER MEMBRANE PROTEIN.	Cytoplasm	4	8	4.11851e+07	4.07172e+07	0.988638	5	24	7.83013e+07	8.79694e+07	1.12347	1.05606	0.942272
1112	IPI00099995	RFK	RIBOFLAVIN KINASE.	Cytoplasm	2	4	1.84927e+07	1.68102e+07	0.909014	1	4	3.01145e+06	3.62494e+06	1.20372	1.05637	0.960569
1113	IPI00003815	ARHGDIA	RHO GDP-DISSOCIATION INHIBITOR 1.	Cytoplasm	5	27	5.56462e+08	5.25252e+08	0.943914	5	39	4.24618e+08	4.96434e+08	1.16913	1.05652	0.950402
1114	IPI00383071	RCTPI1	TRIOSEPHOSPHATE ISOMERASE (FRAGMENT).		6	35	3.73448e+08	3.45404e+08	0.924904	5	28	3.12124e+08	3.72051e+08	1.192	1.05845	0.951288
1115	IPI00007675	DYNC1LI1	CYTOPLASMIC DYNEIN 1 LIGHT INTERMEDIATE CHAIN 1.	Cytoplasm	2	5	1.04624e+07	9.27995e+06	0.886985	5	15	2.28634e+07	2.81262e+07	1.23018	1.05858	0.960893
1116	IPI00045396	CALU	ISOFORM 2 OF CALUMENIN.	Cytoplasm	1	3	1.88146e+07	1.86921e+07	0.993491	3	11	2.23664e+07	2.51438e+07	1.12417	1.05883	0.939409
1117	IPI00440493	ATP5A1	ATP SYNTHASE SUBUNIT ALPHA, MITOCHONDRIAL.	Cytoplasm	7	23	1.25614e+08	1.23416e+08	0.982502	11	61	2.94914e+08	3.35137e+08	1.13639	1.05945	0.939409
1118	IPI00019540	SAPS3	ISOFORM 4 OF SAPS DOMAIN FAMILY MEMBER 3.	unknown						1	3	1.91111e+06	2.02602e+06	1.06013	1.06013	0.996699
1119	IPI00299524	NCAPD2	CONDENSIN COMPLEX SUBUNIT 1.	Nucleus						1	12	6.76947e+06	7.17779e+06	1.06032	1.06032	0.996699
1120	IPI00026052	HSBP1	HEAT SHOCK FACTOR-BINDING PROTEIN 1.		1	3	1.91596e+06	1.72972e+06	0.902798	1	4	3.96529e+06	4.83202e+06	1.21858	1.06069	0.953659
1121	IPI00220797	ENSA	ISOFORM 2 OF ALPHA-ENDOSULFINE.	Cytoplasm	1	3	1.93112e+07	2.04891e+07	1.061						1.061	0.878653
1122	IPI00017763	NAP1L4	CDNA FLJ59403, HIGHLY SIMILAR TO NUCLEOSOME ASSEMBLY PROTEIN 1-LIKE 4.	Nucleus	7	22	1.90751e+08	1.6996e+08	0.891006	5	36	2.3208e+08	2.85788e+08	1.23142	1.06121	0.957352
1123	IPI00019906	BSG	ISOFORM 2 OF BASIGIN.	Membrane						1	4	1.16082e+07	1.23281e+07	1.06201	1.06201	0.996699
1124	IPI00299571	PDIA6	ISOFORM 2 OF PROTEIN DISULFIDE-ISOMERASE A6.	Cytoplasm	9	40	2.46293e+08	2.38658e+08	0.969003	6	31	1.36537e+08	1.57958e+08	1.15688	1.06294	0.939409
1125	IPI00003421	TBR1	T-BOX BRAIN PROTEIN 1.	Nucleus	1	3	926589	1.13026e+06	1.21981	1	6	2.96779e+06	2.69337e+06	0.907532	1.06367	0.945507
1126	IPI00060181	EFHD2	EF-HAND DOMAIN-CONTAINING PROTEIN D2.	unknown	1	4	1.93017e+07	2.03622e+07	1.05494	3	10	1.07257e+07	1.15074e+07	1.07289	1.06392	0.923411
1127	IPI00007928	PRPF8	PRE-MRNA-PROCESSING-SPLICING FACTOR 8.	Nucleus						1	4	6.65262e+06	7.081e+06	1.06439	1.06439	0.996699
1128	IPI00007019	PPIL1	PEPTIDYL-PROLYL CIS-TRANS ISOMERASE-LIKE 1.	Membrane	2	7	2.40202e+07	2.67042e+07	1.11174	3	13	5.59994e+07	5.69657e+07	1.01726	1.0645	0.923649
1129	IPI00289499	ATIC	BIFUNCTIONAL PURINE BIOSYNTHESIS PROTEIN PURH.	Cytoplasm	4	11	6.13202e+07	6.31063e+07	1.02913	11	35	6.4902e+07	7.15293e+07	1.10211	1.06562	0.923411
1130	IPI00171199	PSMA3	ISOFORM 2 OF PROTEASOME SUBUNIT ALPHA TYPE-3.	Cytoplasm	4	14	8.21207e+07	8.4559e+07	1.02969	2	11	4.22916e+07	4.6595e+07	1.10176	1.06572	0.923411
1131	IPI00183920	LOC652595	SIMILAR TO OTTHUMP00000045488, PARTIAL.		2	3	6.0219e+06	6.02653e+06	1.00077	2	6	1.79352e+07	2.02965e+07	1.13166	1.06621	0.923411
1132	IPI00165360	MPST	3-MERCAPTOPYRUVATE SULFURTRANSFERASE.	Cytoplasm	1	2	9.36756e+06	7.88253e+06	0.841471	2	4	1.68362e+07	2.17383e+07	1.29117	1.06632	0.963894
1133	IPI00000875	EEF1G	CDNA FLJ56389, HIGHLY SIMILAR TO ELONGATION FACTOR 1-GAMMA.	Cytoplasm	9	38	3.12705e+08	3.10043e+08	0.991488	7	71	5.11084e+08	5.8427e+08	1.1432	1.06734	0.923411
1134	IPI00306516	TIMM44	MITOCHONDRIAL IMPORT INNER MEMBRANE TRANSLOCASE SUBUNIT TIM44.	Cytoplasm						3	10	2.00663e+07	2.1441e+07	1.06851	1.06851	0.996699
1135	IPI00001738	NUP88	NUCLEAR PORE COMPLEX PROTEIN NUP88.	Nucleus						1	2	6.15456e+06	6.57636e+06	1.06853	1.06853	0.996699
1136	IPI00234368	ADK	ISOFORM SHORT OF ADENOSINE KINASE.	Nucleus	1	3	5.07186e+06	5.79238e+06	1.14206	2	9	2.77207e+07	2.75932e+07	0.9954	1.06873	0.923411
1137	IPI00301503	SFRS10	ISOFORM 1 OF SPLICING FACTOR, ARGININE/SERINE-RICH 10.	Nucleus	1	7	3.69334e+06	3.71954e+06	1.00709	1	2	4.45694e+06	5.03906e+06	1.13061	1.06885	0.923411
1138	IPI00382470	HSP90AA1	HEAT SHOCK PROTEIN 90KDA ALPHA (CYTOSOLIC), CLASS A MEMBER 1 ISOFORM 1.	Cytoplasm	26	646	3.21228e+09	3.35971e+09	1.04589	27	690	3.45356e+09	3.77345e+09	1.09262	1.06926	0.918095
1139	IPI00219097	HMGB2	HIGH MOBILITY GROUP PROTEIN B2.	Nucleus	2	7	2.55963e+07	2.54783e+07	0.99539	2	11	4.7487e+07	5.43271e+07	1.14404	1.06972	0.923411
1140	IPI00012202	WDR77	METHYLOSOME PROTEIN 50.	Nucleus	1	2	8.66092e+06	9.26576e+06	1.06983						1.06983	0.868057
1141	IPI00291419	ACAT2	ACETYL-COA ACETYLTRANSFERASE, CYTOSOLIC.	Cytoplasm	3	5	1.0357e+07	1.1427e+07	1.10331	3	17	9.6445e+07	1.00214e+08	1.03908	1.07119	0.914522
1142	IPI00031523	HSP90AA2	PUTATIVE HEAT SHOCK PROTEIN HSP 90-ALPHA A2.	unknown	5	132	4.03919e+08	4.17482e+08	1.03358	5	176	1.05685e+09	1.17377e+09	1.11063	1.07211	0.914522
1143	IPI00043598	IKIP	ISOFORM 4 OF INHIBITOR OF NUCLEAR FACTOR KAPPA-B KINASE-INTERACTING PROTEIN.	Cytoplasm	2	8	2.32484e+07	2.08723e+07	0.897797	3	6	1.54997e+07	1.93205e+07	1.24651	1.07215	0.939409
1144	IPI00394699		PUTATIVE UNCHARACTERIZED PROTEIN ENSP00000352143.	Cytoplasm	2	12	8.0549e+07	7.57679e+07	0.940643	4	40	1.22224e+08	1.47323e+08	1.20536	1.073	0.923411
1145	IPI00000279	ZC3H15	SIMILAR TO DRG FAMILY REGULATORY PROTEIN 1.	Nucleus	1	2	1.85313e+06	1.64876e+06	0.889714	2	7	5.51404e+06	6.93108e+06	1.25699	1.07335	0.939409
1146	IPI00005859	KRT75	CDNA FLJ60809, HIGHLY SIMILAR TO HOMO SAPIENS CYTOKERATIN TYPE II (K6HF), MRNA.	Cytoplasm	2	18	3.18298e+06	2.98276e+06	0.937098	1	5	325003	393246	1.20998	1.07354	0.923411
1147	IPI00374260	LOC284393	SIMILAR TO QM PROTEIN ISOFORM 1.		1	4	1.68556e+07	1.35849e+07	0.805962	2	20	9.80486e+07	1.31514e+08	1.34131	1.07364	0.968924
1148	IPI00221088	RPS9	40S RIBOSOMAL PROTEIN S9.	Cytoplasm	6	15	8.24508e+07	6.86037e+07	0.832057	5	17	6.96071e+07	9.1706e+07	1.31748	1.07477	0.957973
1149	IPI00018262	ANP32C	ACIDIC LEUCINE-RICH NUCLEAR PHOSPHOPROTEIN 32 FAMILY MEMBER C.	Nucleus						1	4	9.47654e+06	1.01875e+07	1.07502	1.07502	0.999171
1150	IPI00106509	HNRNPAB	ISOFORM 4 OF HETEROGENEOUS NUCLEAR RIBONUCLEOPROTEIN A/B.	Nucleus	4	34	2.94392e+08	2.84551e+08	0.96657	5	31	1.80774e+08	2.14147e+08	1.18461	1.07559	0.915004
1151	IPI00005614	SPTBN1	ISOFORM LONG OF SPECTRIN BETA CHAIN, BRAIN 1.	Membrane	22	49	2.34565e+08	2.60573e+08	1.11088	35	112	4.01975e+08	4.18453e+08	1.04099	1.07594	0.905956
1152	IPI00220827	TMSB10	THYMOSIN BETA-10.	Cytoplasm	2	5	1.94687e+07	1.65955e+07	0.852419	1	4	1.35929e+06	1.76707e+06	1.29999	1.0762	0.944244
1153	IPI00030929	MYL9	MYOSIN REGULATORY LIGHT CHAIN 9 ISOFORM B.	Cytoplasm	1	3	9.62706e+06	9.94341e+06	1.03286	1	4	6.8757e+06	7.70728e+06	1.12094	1.0769	0.905956
1154	IPI00084571	MRPL39	ISOFORM 2 OF 39S RIBOSOMAL PROTEIN L39, MITOCHONDRIAL.	Cytoplasm	1	2	3.63944e+06	3.96753e+06	1.09015	1	3	3.34593e+06	3.55927e+06	1.06376	1.07696	0.905956
1155	IPI00328587	ENO1P	ENOLASE.		6	17	3.54433e+07	3.67053e+07	1.03561	5	23	7.63835e+07	8.54654e+07	1.1189	1.07725	0.905956
1156	IPI00014298	PWP1	PERIODIC TRYPTOPHAN PROTEIN 1 HOMOLOG.	Nucleus						1	4	8.92543e+06	9.61627e+06	1.0774	1.0774	0.999171
1157	IPI00021428	ACTA1	ACTIN, ALPHA SKELETAL MUSCLE.	Cytoplasm	2	157	1.56862e+09	1.55567e+09	0.991739	1	106	8.42877e+08	9.80501e+08	1.16328	1.07751	0.907531
1158	IPI00016074	MPHOSPH6	M-PHASE PHOSPHOPROTEIN 6.	Nucleus	1	1	1.37461e+06	1.36947e+06	0.996255	1	1	589512	683980	1.16025	1.07825	0.905956
1159	IPI00008570	KHDRBS3	ISOFORM 1 OF KH DOMAIN-CONTAINING, RNA-BINDING, SIGNAL TRANSDUCTION- ASSOCIATED PROTEIN 3.	Nucleus	1	3	9.41595e+06	1.01578e+07	1.07879						1.07879	0.846804
1160	IPI00061178	CCBL2	KYNURENINE AMINOTRANSFERASE III ISOFORM 3.	Nucleus	2	3	1.85964e+07	1.67022e+07	0.898141	2	4	1.17102e+07	1.47538e+07	1.25991	1.07902	0.923411
1161	IPI00339379	ARHGEF1	ISOFORM 2 OF RHO GUANINE NUCLEOTIDE EXCHANGE FACTOR 1.	Cytoplasm						1	6	8.56233e+06	9.24523e+06	1.07976	1.07976	0.999061
1162	IPI00012726	PABPC4	ISOFORM 1 OF POLYADENYLATE-BINDING PROTEIN 4.	Cytoplasm	4	8	2.79271e+07	2.60998e+07	0.934569	5	20	1.0351e+08	1.26803e+08	1.22503	1.0798	0.915004
1163	IPI00018465	CCT7	T-COMPLEX PROTEIN 1 SUBUNIT ETA.	Cytoplasm	5	18	1.0128e+08	1.08794e+08	1.0742	11	48	2.14861e+08	2.33613e+08	1.08727	1.08073	0.899097
1164	IPI00216237	RPL36	60S RIBOSOMAL PROTEIN L36.	Cytoplasm	2	15	1.08288e+08	9.27534e+07	0.85654	2	15	9.41337e+07	1.22864e+08	1.30521	1.08087	0.939409
1165	IPI00298347	PTPN11	ISOFORM 2 OF TYROSINE-PROTEIN PHOSPHATASE NON-RECEPTOR TYPE 11.	Cytoplasm						1	3	5.77634e+06	6.24564e+06	1.08125	1.08125	0.996699
1166	IPI00456750	FAM129B	NIBAN-LIKE PROTEIN 1.	unknown						2	5	1.0168e+07	1.09942e+07	1.08125	1.08125	0.996699
1167	IPI00221234	ALDH7A1	ALDEHYDE DEHYDROGENASE 7 FAMILY, MEMBER A1.	Cytoplasm						1	6	3.2736e+07	3.54078e+07	1.08162	1.08162	0.996699
1168	IPI00554788	KRT18	KERATIN, TYPE I CYTOSKELETAL 18.	Cytoplasm	11	63	1.86178e+08	1.80246e+08	0.968134	10	52	1.37306e+08	1.6416e+08	1.19558	1.08186	0.905956
1169	IPI00445428	LOC100131094	CDNA FLJ44107 FIS, CLONE TESTI4044296.	unknown	1	1	62578.5	67741.4	1.0825						1.0825	0.83966
1170	IPI00008575	KHDRBS1	ISOFORM 1 OF KH DOMAIN-CONTAINING, RNA-BINDING, SIGNAL TRANSDUCTION- ASSOCIATED PROTEIN 1.	Nucleus	4	11	2.33862e+07	1.8348e+07	0.784568	4	12	2.5427e+07	3.51025e+07	1.38052	1.08255	0.967598
1171	IPI00395865	RBBP7	HISTONE-BINDING PROTEIN RBBP7.	Nucleus						1	6	1.30827e+07	1.41629e+07	1.08256	1.08256	0.996699
1172	IPI00219953	CMPK1	CYTIDINE MONOPHOSPHATE (UMP-CMP) KINASE 1, CYTOSOLIC ISOFORM A.	Nucleus	3	14	8.58029e+07	8.07238e+07	0.940806	4	13	4.75568e+07	5.82673e+07	1.22522	1.08301	0.909658
1173	IPI00418262	ALDOC	FRUCTOSE-BISPHOSPHATE ALDOLASE C.	Cytoplasm	2	5	1.23201e+07	1.4421e+07	1.17053	3	12	2.80127e+07	2.79014e+07	0.996028	1.08328	0.900135
1174	IPI00218918	ANXA1	ANNEXIN A1.	Membrane	17	218	1.11231e+09	1.11683e+09	1.00406	19	339	1.30254e+09	1.5145e+09	1.16273	1.08339	0.899097
1175	IPI00335385	DCPS	SCAVENGER MRNA-DECAPPING ENZYME DCPS.	Nucleus						1	4	1.10253e+06	1.19501e+06	1.08388	1.08388	0.996699
1176	IPI00013508	ACTN1	ALPHA-ACTININ-1.	Cytoplasm	28	168	1.07794e+09	1.13095e+09	1.04918	32	256	1.4507e+09	1.62308e+09	1.11883	1.084	0.895819
1177	IPI00297779	CCT2	T-COMPLEX PROTEIN 1 SUBUNIT BETA.	Cytoplasm	11	49	2.48097e+08	2.36978e+08	0.95518	16	90	3.68014e+08	4.46641e+08	1.21365	1.08442	0.905956
1178	IPI00216308	VDAC1	VOLTAGE-DEPENDENT ANION-SELECTIVE CHANNEL PROTEIN 1.	Cytoplasm	4	21	6.45626e+07	6.97691e+07	1.08064	8	24	1.20807e+08	1.31526e+08	1.08873	1.08468	0.895819
1179	IPI00216159	GFPT2	GLUCOSAMINE--FRUCTOSE-6-PHOSPHATE AMINOTRANSFERASE [ISOMERIZING] 2.	Cytoplasm						1	2	684460	742473	1.08476	1.08476	0.996699
1180	IPI00015148	RAP1B	RAS-RELATED PROTEIN RAP-1B.	Cytoplasm	2	4	1.06276e+07	7.23979e+06	0.681228	1	2	2.03441e+06	3.02819e+06	1.48848	1.08485	0.996699
1181	IPI00003833	MTCH2	MITOCHONDRIAL CARRIER HOMOLOG 2.	Cytoplasm	1	5	7.35448e+06	7.98017e+06	1.08508	1	5	7.35448e+06	7.98017e+06	1.08508	1.08508	0.895819
1182	IPI00027035	GPN1	CDNA FLJ61157, HIGHLY SIMILAR TO XPA-BINDING PROTEIN 1.	Nucleus	1	4	763364	828577	1.08543	1	4	763364	828577	1.08543	1.08543	0.895819
1183	IPI00744706	SPTAN1	CDNA FLJ61399, HIGHLY SIMILAR TO SPECTRIN ALPHA CHAIN, BRAIN.	Membrane	17	42	1.62638e+08	1.69905e+08	1.04469	35	126	3.25395e+08	3.66522e+08	1.12639	1.08554	0.895819
1184	IPI00012340	SFRS9	SPLICING FACTOR, ARGININE/SERINE-RICH 9.	Nucleus	3	15	1.07807e+08	1.12012e+08	1.039	4	15	3.59393e+07	4.06972e+07	1.13239	1.0857	0.895819
1185	IPI00002519	SHMT1	ISOFORM 1 OF SERINE HYDROXYMETHYLTRANSFERASE, CYTOSOLIC.	Cytoplasm	1	1	3.55779e+06	3.86534e+06	1.08644						1.08644	0.834737
1186	IPI00010201	PSMD8	PROTEASOME 26S NON-ATPASE SUBUNIT 8.	Cytoplasm	2	3	6.51648e+06	8.12758e+06	1.24724	2	4	4.92244e+06	4.55709e+06	0.92578	1.08651	0.906194
1187	IPI00303882	M6PRBP1	ISOFORM B OF MANNOSE-6-PHOSPHATE RECEPTOR-BINDING PROTEIN 1.	Cytoplasm	4	8	1.7349e+07	1.73405e+07	0.999511	5	14	6.22028e+07	7.30314e+07	1.17409	1.0868	0.895819
1188	IPI00449049	PARP1	POLY [ADP-RIBOSE] POLYMERASE 1.	Nucleus	3	7	4.1183e+07	3.93539e+07	0.955588	5	16	4.84659e+07	5.9103e+07	1.21947	1.08753	0.900505
1189	IPI00166711	ARHGEF1	FLJ00369 PROTEIN (FRAGMENT).	Cytoplasm	1	2	6.14029e+06	5.0577e+06	0.823691	1	3	3.35167e+06	4.53068e+06	1.35177	1.08773	0.940959
1190	IPI00019912	HSD17B4	PEROXISOMAL MULTIFUNCTIONAL ENZYME TYPE 2.	Cytoplasm	1	4	1.75468e+07	2.07542e+07	1.18279	4	12	3.10398e+07	3.08263e+07	0.993122	1.08796	0.895819
1191	IPI00015972	COX6C	CYTOCHROME C OXIDASE POLYPEPTIDE VIC.	Cytoplasm	1	5	1.96135e+07	1.7144e+07	0.874093	1	4	1.05142e+07	1.36888e+07	1.30194	1.08802	0.923411
1192	IPI00012578	KPNA4	IMPORTIN SUBUNIT ALPHA-4.	Nucleus						1	6	4.99563e+06	5.43566e+06	1.08808	1.08808	0.996699
1193	IPI00006451	NSF	VESICLE-FUSING ATPASE.	Cytoplasm	1	5	5.2095e+06	4.34026e+06	0.833143	3	8	7.07249e+06	9.4989e+06	1.34308	1.08811	0.939409
1194	IPI00006980	C14orf166	UPF0568 PROTEIN C14ORF166.	Nucleus	5	16	5.40134e+07	5.50142e+07	1.01853	4	20	3.51188e+07	4.06713e+07	1.15811	1.08832	0.895819
1195	IPI00027378	UBXN1	ISOFORM 1 OF UBX DOMAIN-CONTAINING PROTEIN 1.	Cytoplasm	2	3	5.79174e+06	5.50523e+06	0.950532	1	4	2.2772e+06	2.79393e+06	1.22692	1.08872	0.899949
1196	IPI00027442	AARS	ALANYL-TRNA SYNTHETASE, CYTOPLASMIC.	Cytoplasm	4	12	2.058e+07	2.53857e+07	1.23351	6	15	7.08876e+07	6.69616e+07	0.944616	1.08906	0.900505
1197	IPI00307155	ROCK2	RHO-ASSOCIATED PROTEIN KINASE 2.	Cytoplasm						2	4	5.13582e+06	5.59354e+06	1.08912	1.08912	0.996699
1198	IPI00026202	RPL18A	60S RIBOSOMAL PROTEIN L18A.	Cytoplasm	5	17	1.33221e+08	1.22464e+08	0.919257	4	16	5.64419e+07	7.11846e+07	1.2612	1.09023	0.905956
1199	IPI00006176	HGS	HEPATOCYTE GROWTH FACTOR-REGULATED TYROSINE KINASE SUBSTRATE.	Cytoplasm						2	10	1.38762e+07	1.51322e+07	1.09051	1.09051	0.996699
1200	IPI00298788	ILF3	ISOFORM 1 OF INTERLEUKIN ENHANCER-BINDING FACTOR 3.	Nucleus	1	6	1.00554e+07	9.46603e+06	0.941386	2	4	4.45998e+06	5.53391e+06	1.24079	1.09109	0.899097
1201	IPI00016669	RHEB	GTP-BINDING PROTEIN RHEB.	Cytoplasm						1	4	1.69483e+07	1.85157e+07	1.09248	1.09248	0.996699
1202	IPI00032056	C17orf85	ISOFORM 2 OF UNCHARACTERIZED PROTEIN C17ORF85.	unknown	1	4	1.23388e+07	1.34883e+07	1.09317						1.09317	0.823867
1203	IPI00375462	SFRS12	ISOFORM 2 OF SPLICING FACTOR, ARGININE/SERINE-RICH 12.	Nucleus	1	3	2.29328e+06	2.78514e+06	1.21448	2	5	8.8196e+06	8.57802e+06	0.972609	1.09354	0.895819
1204	IPI00016912	TTC1	TETRATRICOPEPTIDE REPEAT PROTEIN 1.	unknown	2	5	1.28434e+07	1.40454e+07	1.09359						1.09359	0.822651
1205	IPI00472981	CTNNBL1	ISOFORM 2 OF BETA-CATENIN-LIKE PROTEIN 1.	Nucleus						1	4	4.12545e+06	4.51273e+06	1.09388	1.09388	0.996699
1206	IPI00006612	SNAP91	ISOFORM 1 OF CLATHRIN COAT ASSEMBLY PROTEIN AP180.	Membrane	1	2	1.58694e+06	1.73723e+06	1.09471	1	2	1.58694e+06	1.73723e+06	1.09471	1.09471	0.889035
1207	IPI00029159	MRE11A	CDNA FLJ38069 FIS, CLONE CTONG2015434, HIGHLY SIMILAR TO DOUBLE-STRAND BREAK REPAIR PROTEIN MRE11A.	Nucleus	2	3	3.47961e+06	3.81095e+06	1.09522	2	3	3.47961e+06	3.81095e+06	1.09522	1.09522	0.889035
1208	IPI00384051	PSME2	PUTATIVE UNCHARACTERIZED PROTEIN PSME2.	Cytoplasm	2	7	3.35618e+07	3.47101e+07	1.03422	4	22	4.21053e+07	4.87681e+07	1.15824	1.09623	0.889035
1209	IPI00024623	ACADSB	SHORT/BRANCHED CHAIN SPECIFIC ACYL-COA DEHYDROGENASE, MITOCHONDRIAL.	Cytoplasm	1	1	1.50418e+06	1.58194e+06	1.0517	1	4	4.30817e+06	4.91636e+06	1.14117	1.09643	0.889035
1210	IPI00465436	CAT	CATALASE.	Cytoplasm						2	6	2.77587e+07	3.04439e+07	1.09673	1.09673	0.996699
1211	IPI00386854	HNRNPA2B1	HNRPA2B1 PROTEIN.		8	114	2.3621e+08	2.65381e+08	1.1235	11	90	4.22532e+08	4.52123e+08	1.07003	1.09676	0.889035
1212	IPI00008293	LOC149224	SIMILAR TO MCG19129.		3	10	3.55919e+07	3.22345e+07	0.90567	2	13	8.2732e+07	1.06636e+08	1.28893	1.0973	0.899097
1213	IPI00384016	DLST	FULL-LENGTH CDNA 5-PRIME END OF CLONE CS0DJ009YL13 OF T CELLS (JURKAT CELL LINE) OF HOMO SAPIENS (FRAGMENT).		1	6	2.47006e+07	2.04375e+07	0.82741	1	4	9.02076e+06	1.23356e+07	1.36747	1.09744	0.923411
1214	IPI00334627	ANXA2P2	PUTATIVE ANNEXIN A2-LIKE PROTEIN.	unknown	15	215	1.90845e+09	1.94859e+09	1.02103	15	223	1.31434e+09	1.54408e+09	1.1748	1.09792	0.889035
1215	IPI00418471	VIM	VIMENTIN.	Cytoplasm	45	1375	1.37284e+10	1.30956e+10	0.953902	40	1698	1.25784e+10	1.56425e+10	1.2436	1.09875	0.895819
1216	IPI00217872	PGM1	ISOFORM 2 OF PHOSPHOGLUCOMUTASE-1.	Cytoplasm	2	4	1.0167e+07	1.15768e+07	1.13867	1	4	7.70681e+06	8.16127e+06	1.05897	1.09882	0.889035
1217	IPI00552186	NUDT21	PUTATIVE UNCHARACTERIZED PROTEIN DKFZP313O211.	Nucleus						1	2	8.44921e+06	9.28603e+06	1.09904	1.09904	0.996699
1218	IPI00012837	KIF5B	KINESIN-1 HEAVY CHAIN.	Cytoplasm	4	10	2.58951e+07	2.74346e+07	1.05945	4	16	3.19965e+07	3.64577e+07	1.13943	1.09944	0.889035
1219	IPI00025252	PDIA3	PROTEIN DISULFIDE-ISOMERASE A3.	Cytoplasm	11	43	3.97662e+08	4.0586e+08	1.02062	10	52	2.45502e+08	2.89669e+08	1.1799	1.10026	0.889035
1220	IPI00007334	ACIN1	ISOFORM 1 OF APOPTOTIC CHROMATIN CONDENSATION INDUCER IN THE NUCLEUS.	Nucleus						4	12	1.80619e+07	1.98995e+07	1.10174	1.10174	0.995323
1221	IPI00013679	DUT	ISOFORM 1 OF DEOXYURIDINE 5'-TRIPHOSPHATE NUCLEOTIDOHYDROLASE, MITOCHONDRIAL.	Nucleus						3	7	1.38801e+07	1.52952e+07	1.10195	1.10195	0.995323
1222	IPI00014177	SEPT2	SEPTIN-2.	Cytoplasm	5	12	3.16216e+07	3.09999e+07	0.980338	6	14	3.86365e+07	4.73226e+07	1.22481	1.10258	0.889035
1223	IPI00021808	HARS	HISTIDYL-TRNA SYNTHETASE, CYTOPLASMIC.	Cytoplasm						1	3	1.34608e+07	1.48422e+07	1.10263	1.10263	0.995323
1224	IPI00219103	HPCA	NEURON-SPECIFIC CALCIUM-BINDING PROTEIN HIPPOCALCIN.	Cytoplasm	1	8	2.96214e+07	3.14809e+07	1.06278	1	8	1.9638e+07	2.24465e+07	1.14302	1.1029	0.883493
1225	IPI00005087	TMOD3	TROPOMODULIN-3.	Cytoplasm	4	17	1.29525e+08	1.30493e+08	1.00748	4	9	3.24185e+07	3.88481e+07	1.19833	1.1029	0.889035
1226	IPI00026634	WDR45	ISOFORM 2 OF WD REPEAT DOMAIN PHOSPHOINOSITIDE-INTERACTING PROTEIN 4.	unknown						1	2	1.80524e+06	1.99121e+06	1.10302	1.10302	0.995323
1227	IPI00641065	ZNF185	CDNA FLJ52900, MODERATELY SIMILAR TO ZINC FINGER PROTEIN 185.	Nucleus	1	2	2.86115e+06	3.15862e+06	1.10397						1.10397	0.811878
1228	IPI00002521	ATP5J	ATP SYNTHASE-COUPLING FACTOR 6, MITOCHONDRIAL.	Cytoplasm	1	4	7.2956e+06	6.09962e+06	0.836069	1	2	1.36323e+06	1.87147e+06	1.37282	1.10445	0.914522
1229	IPI00304925	HSPA1A; HSPA1B	HEAT SHOCK 70 KDA PROTEIN 1.		9	37	2.46734e+08	2.70945e+08	1.09812	10	40	2.2622e+08	2.51399e+08	1.1113	1.10471	0.879581
1230	IPI00018873	NAMPT	ISOFORM 1 OF NICOTINAMIDE PHOSPHORIBOSYLTRANSFERASE.	Extracellular	7	19	6.82795e+07	8.0166e+07	1.17409	9	36	1.32452e+08	1.37192e+08	1.03579	1.10494	0.883493
1231	IPI00219005	FKBP4	FK506-BINDING PROTEIN 4.	Nucleus	10	36	2.80023e+08	2.85019e+08	1.01784	8	43	1.58225e+08	1.88899e+08	1.19386	1.10585	0.883493
1232	IPI00179330	RPS27A; UBB; UBC	UBIQUITIN AND RIBOSOMAL PROTEIN S27A PRECURSOR.	Cytoplasm						1	2	3.15993e+06	3.49766e+06	1.10688	1.10688	0.992228
1233	IPI00006932	LUC7L2	ISOFORM 1 OF PUTATIVE RNA-BINDING PROTEIN LUC7-LIKE 2.	unknown	3	10	4.00797e+07	3.82626e+07	0.954663	2	6	1.86875e+07	2.35514e+07	1.26027	1.10747	0.889035
1234	IPI00302176	GAR1	ISOFORM 1 OF H/ACA RIBONUCLEOPROTEIN COMPLEX SUBUNIT 1.	Nucleus						1	2	5.44494e+06	6.03193e+06	1.1078	1.1078	0.990618
1235	IPI00023640	PDCD5	PROGRAMMED CELL DEATH PROTEIN 5.	Nucleus	3	23	1.94805e+08	1.8278e+08	0.938272	4	22	7.97173e+07	1.0196e+08	1.27901	1.10864	0.889035
1236	IPI00031608	SPATA5L1	ISOFORM 1 OF SPERMATOGENESIS-ASSOCIATED PROTEIN 5-LIKE PROTEIN 1.	unknown						1	2	141638	157065	1.10892	1.10892	0.989504
1237	IPI00183526	NCL	NCL PROTEIN.	Nucleus	8	49	1.7229e+08	1.68274e+08	0.976693	11	96	2.95555e+08	3.66847e+08	1.24122	1.10895	0.884854
1238	IPI00217143	SDHA	57 KDA PROTEIN.	Cytoplasm	1	8	1.19477e+07	1.15946e+07	0.970452	2	11	5.8099e+06	7.25696e+06	1.24907	1.10976	0.884854
1239	IPI00305383	UQCRC2	CYTOCHROME B-C1 COMPLEX SUBUNIT 2, MITOCHONDRIAL.	Cytoplasm	2	4	2.12875e+07	2.2058e+07	1.0362	5	13	3.91559e+07	4.63513e+07	1.18376	1.10998	0.875446
1240	IPI00009104	RUVBL2	RUVB-LIKE 2.	Nucleus	4	11	4.49821e+07	4.91739e+07	1.09319	4	14	4.01835e+07	4.52825e+07	1.12689	1.11004	0.870135
1241	IPI00100197	NSFL1C	ISOFORM 1 OF NSFL1 COFACTOR P47.	Cytoplasm						2	9	8.68245e+07	9.63973e+07	1.11025	1.11025	0.987434
1242	IPI00010882	DFFA	ISOFORM DFF45 OF DNA FRAGMENTATION FACTOR SUBUNIT ALPHA (FRAGMENT).	Nucleus	2	5	8.89694e+06	9.38609e+06	1.05498	2	7	1.34343e+07	1.5669e+07	1.16634	1.11066	0.870609
1243	IPI00216105	OLA1	ISOFORM 2 OF OBG-LIKE ATPASE 1.	Cytoplasm	4	11	6.71219e+07	6.33859e+07	0.94434	3	11	3.50062e+07	4.47046e+07	1.27705	1.11069	0.889035
1244	IPI00008868	MAP1B	MICROTUBULE-ASSOCIATED PROTEIN 1B.	Cytoplasm	4	8	1.00079e+07	1.22733e+07	1.22636	3	5	3.50906e+06	3.49426e+06	0.995785	1.11107	0.878932
1245	IPI00027569	HNRNPCL1	HETEROGENEOUS NUCLEAR RIBONUCLEOPROTEIN C-LIKE 1.	Nucleus	2	108	1.53472e+08	1.48049e+08	0.964666	1	13	3.63489e+07	4.57536e+07	1.25873	1.1117	0.883493
1246	IPI00555956	PSMB4	PROTEASOME SUBUNIT BETA TYPE-4.	Cytoplasm	1	3	7.56274e+06	8.57229e+06	1.13349	2	6	2.14966e+07	2.34356e+07	1.0902	1.11185	0.868162
1247	IPI00005792	PABPN1	ISOFORM 1 OF POLYADENYLATE-BINDING PROTEIN 2.	Nucleus	1	2	4.61714e+06	5.13426e+06	1.112						1.112	0.797235
1248	IPI00013122	CDC37	HSP90 CO-CHAPERONE CDC37.	Cytoplasm	8	30	2.16883e+08	2.25653e+08	1.04043	6	27	9.02798e+07	1.06945e+08	1.18459	1.11251	0.870135
1249	IPI00793443	IPO5	IMPORTIN 5.	Nucleus						5	6	1.69885e+07	1.89025e+07	1.11267	1.11267	0.984947
1250	IPI00746388	EZR	EZRIN.	Membrane	6	33	1.47345e+08	1.56113e+08	1.05951	6	29	9.57519e+07	1.11672e+08	1.16627	1.11289	0.868162
1251	IPI00020194	TAF15	ISOFORM SHORT OF TATA-BINDING PROTEIN-ASSOCIATED FACTOR 2N.	Nucleus	2	9	5.06217e+07	5.25872e+07	1.03883	5	17	4.40033e+07	5.23409e+07	1.18948	1.11415	0.868162
1252	IPI00152981	ACAD9	ACYL-COA DEHYDROGENASE FAMILY MEMBER 9, MITOCHONDRIAL.	Cytoplasm						1	2	1.16715e+06	1.30046e+06	1.11422	1.11422	0.981809
1253	IPI00074489	NDUFB10	NDUFB10 PROTEIN.	Cytoplasm						1	3	7.7709e+06	8.65959e+06	1.11436	1.11436	0.981809
1254	IPI00220503	DCTN2	DYNACTIN 2.	Cytoplasm	2	6	1.59307e+07	2.18448e+07	1.37124	2	5	6.35872e+06	5.45431e+06	0.857769	1.1145	0.895819
1255	IPI00555744	RPL14	RIBOSOMAL PROTEIN L14 VARIANT.	Cytoplasm	1	2	6.32923e+06	5.10098e+06	0.80594	1	6	5.71113e+07	8.12956e+07	1.42346	1.1147	0.914522
1256	IPI00735681	KIF18B	ISOFORM 2 OF KINESIN-LIKE PROTEIN KIF18B.	unknown						1	1	115526	128784	1.11477	1.11477	0.981809
1257	IPI00009342	IQGAP1	RAS GTPASE-ACTIVATING-LIKE PROTEIN IQGAP1.	Cytoplasm	4	10	1.94376e+07	1.99951e+07	1.02869	5	15	3.4892e+07	4.19766e+07	1.20304	1.11586	0.868162
1258	IPI00221108	TYMS	THYMIDYLATE SYNTHASE.	Nucleus						1	4	751118	838239	1.11599	1.11599	0.981422
1259	IPI00219678	EIF2S1	EUKARYOTIC TRANSLATION INITIATION FACTOR 2 SUBUNIT 1.	Cytoplasm	6	15	4.57588e+07	4.60146e+07	1.00559	6	27	4.19199e+07	5.14375e+07	1.22704	1.11632	0.869982
1260	IPI00473014	DSTN	DESTRIN.	Cytoplasm						1	4	1.71218e+07	1.91171e+07	1.11654	1.11654	0.981422
1261	IPI00166137	RALYL	ISOFORM 1 OF RNA-BINDING RALY-LIKE PROTEIN.	unknown	1	4	1.10962e+07	1.02281e+07	0.921768	1	6	8.92039e+06	1.17119e+07	1.31294	1.11735	0.888336
1262	IPI00479145	KRT19	KERATIN, TYPE I CYTOSKELETAL 19.	Cytoplasm	7	39	1.84415e+08	2.04459e+08	1.10869	9	29	1.0995e+08	1.23929e+08	1.12714	1.11791	0.849688
1263	IPI00005537	MRPL12	39S RIBOSOMAL PROTEIN L12, MITOCHONDRIAL.	Cytoplasm	2	10	4.02729e+07	3.57874e+07	0.888624	2	9	1.38364e+07	1.86481e+07	1.34776	1.11819	0.889035
1264	IPI00298558	PDCD10	PROGRAMMED CELL DEATH PROTEIN 10.	Cytoplasm	1	4	8.50279e+06	5.69701e+06	0.670017	2	2	1.20137e+06	1.88433e+06	1.56849	1.11925	0.984947
1265	IPI00300763	METAP2	METHIONINE AMINOPEPTIDASE.	Cytoplasm						2	6	2.8346e+06	3.1733e+06	1.11949	1.11949	0.978318
1266	IPI00444262	NCL	CDNA FLJ45706 FIS, CLONE FEBRA2028457, HIGHLY SIMILAR TO NUCLEOLIN.	Nucleus	9	42	1.99713e+08	1.97647e+08	0.989655	6	24	1.32098e+08	1.65135e+08	1.2501	1.11988	0.868162
1267	IPI00101961		17 KDA PROTEIN.		1	3	1.88206e+07	1.97805e+07	1.051	1	5	2.32097e+07	2.76534e+07	1.19146	1.12123	0.846849
1268	IPI00182933	CYB5A	ISOFORM 2 OF CYTOCHROME B5.	Cytoplasm	1	3	2.24401e+07	2.51639e+07	1.12138						1.12138	0.780067
1269	IPI00000581	OTUB1	CDNA FLJ56307, HIGHLY SIMILAR TO UBIQUITIN THIOESTERASE PROTEIN OTUB1.	unknown	2	5	1.23051e+07	1.28017e+07	1.04036	3	10	3.08942e+07	3.72022e+07	1.20418	1.12227	0.846804
1270	IPI00001676	NPLOC4	ISOFORM 2 OF NUCLEAR PROTEIN LOCALIZATION PROTEIN 4 HOMOLOG.	Nucleus						1	2	1.36822e+07	1.53578e+07	1.12247	1.12247	0.978318
1271	IPI00641829	BAT1	ISOFORM 2 OF SPLICEOSOME RNA HELICASE BAT1.	Nucleus	2	9	5.37768e+07	5.96109e+07	1.10849	4	15	5.1347e+07	5.83861e+07	1.13709	1.12279	0.83966
1272	IPI00011619	PAPSS1	BIFUNCTIONAL 3'-PHOSPHOADENOSINE 5'-PHOSPHOSULFATE SYNTHETASE 1.	Cytoplasm	1	2	1.35267e+07	1.51899e+07	1.12295						1.12295	0.776325
1273	IPI00216592	HNRNPC	ISOFORM C1 OF HETEROGENEOUS NUCLEAR RIBONUCLEOPROTEINS C1/C2.	Nucleus	4	27	1.53025e+08	1.42676e+08	0.932371	4	33	1.14325e+08	1.5021e+08	1.31389	1.12313	0.876549
1274	IPI00021263	YWHAZ	14-3-3 PROTEIN ZETA/DELTA.	Cytoplasm	9	39	1.35633e+08	1.50486e+08	1.10951	11	69	4.57694e+08	5.20316e+08	1.13682	1.12317	0.839568
1275	IPI00017448	RPS21	40S RIBOSOMAL PROTEIN S21.	Cytoplasm	1	6	3.75315e+07	3.68008e+07	0.980532	2	23	1.61071e+08	2.03931e+08	1.2661	1.12331	0.862778
1276	IPI00307200	SWAP70	SWITCH-ASSOCIATED PROTEIN 70.	Cytoplasm	2	3	9.33064e+06	1.27213e+07	1.36339	2	4	3.97677e+06	3.51761e+06	0.884538	1.12397	0.889035
1277	IPI00171611	HIST2H3A; HIST2H3C; HIST2H3D	HISTONE H3.2.		3	12	5.29987e+07	4.56584e+07	0.8615	2	3	3.44794e+06	4.78346e+06	1.38734	1.12442	0.89306
1278	IPI00789155	CALU	CALUMENIN, ISOFORM CRA_C.	Cytoplasm	2	4	5.23548e+07	5.66749e+07	1.08252	2	6	3.57596e+07	4.17182e+07	1.16663	1.12457	0.839568
1279	IPI00024157	FKBP3	FK506-BINDING PROTEIN 3.	Nucleus	5	9	4.50274e+07	4.45151e+07	0.988623	2	6	2.07177e+07	2.6124e+07	1.26095	1.12479	0.855395
1280	IPI00221178	TPD52L2	ISOFORM 2 OF TUMOR PROTEIN D54.	Cytoplasm	6	25	8.74086e+07	9.6729e+07	1.10663	5	27	8.0885e+07	9.25784e+07	1.14457	1.1256	0.836906
1281	IPI00294178	PPP2R1B	SERINE/THREONINE-PROTEIN PHOSPHATASE 2A 65 KDA REGULATORY SUBUNIT A BETA ISOFORM.	unknown						2	8	1.14356e+07	1.28727e+07	1.12568	1.12568	0.97527
1282	IPI00217975	LMNB1	LAMIN-B1.	Nucleus	7	22	5.45147e+07	5.47046e+07	1.00348	6	27	4.8726e+07	6.08211e+07	1.24823	1.12586	0.846804
1283	IPI00031131	C20orf3	ADIPOCYTEMembrane-ASSOCIATED PROTEIN.	Membrane	2	3	3.48325e+06	5.17511e+06	1.48571	1	5	6.83432e+06	5.23772e+06	0.766385	1.12605	0.923411
1284	IPI00169430	STRBP	ISOFORM 1 OF SPERMATID PERINUCLEAR RNA-BINDING PROTEIN.	Cytoplasm						1	3	2.13299e+07	2.40485e+07	1.12746	1.12746	0.97364
1285	IPI00180956		UNCHARACTERIZED PROTEIN ENSP00000382160.							1	2	4.30875e+06	4.85822e+06	1.12752	1.12752	0.97364
1286	IPI00337385	PRPF40A	ISOFORM 1 OF PRE-MRNA-PROCESSING FACTOR 40 HOMOLOG A.	Nucleus	1	4	9.49537e+06	1.07113e+07	1.12805	1	4	9.49537e+06	1.07113e+07	1.12805	1.12805	0.826263
1287	IPI00000477	ARPC2	PNAS-139.	Cytoplasm	3	8	4.45422e+07	5.02567e+07	1.12829	3	8	4.45422e+07	5.02567e+07	1.12829	1.12829	0.826263
1288	IPI00335168	MYL6; MYL6B	ISOFORM NON-MUSCLE OF MYOSIN LIGHT POLYPEPTIDE 6.	Cytoplasm	3	21	2.45888e+08	2.56011e+08	1.04117	3	41	2.54248e+08	3.09074e+08	1.21564	1.12841	0.837683
1289	IPI00011274	HNRPDL	ISOFORM 1 OF HETEROGENEOUS NUCLEAR RIBONUCLEOPROTEIN D-LIKE.	Nucleus	3	9	4.20854e+07	4.26166e+07	1.01262	4	28	1.17629e+08	1.46357e+08	1.24423	1.12842	0.83966
1290	IPI00479306	PSMB5	PROTEASOME SUBUNIT BETA TYPE-5.	Cytoplasm	2	9	5.33737e+07	5.60634e+07	1.05039	2	17	1.48064e+08	1.78751e+08	1.20725	1.12882	0.834737
1291	IPI00027794	C11orf68	BASOPHILIC LEUKEMIA EXPRESSED PROTEIN BLES03 ISOFORM 2.	unknown	1	4	1.98376e+07	2.24209e+07	1.13023						1.13023	0.762158
1292	IPI00291006	MDH2	MALATE DEHYDROGENASE, MITOCHONDRIAL.	Cytoplasm	8	50	3.12018e+08	3.31339e+08	1.06192	6	30	1.05683e+08	1.26946e+08	1.2012	1.13156	0.826263
1293	IPI00184330	MCM2	DNA REPLICATION LICENSING FACTOR MCM2.	Nucleus						2	8	7.9503e+06	9.00357e+06	1.13248	1.13248	0.970062
1294	IPI00027285	SNRPB	ISOFORM SM-B' OF SMALL NUCLEAR RIBONUCLEOPROTEIN-ASSOCIATED PROTEINS B AND B'.	Nucleus	4	16	9.84656e+07	9.46484e+07	0.961233	5	20	8.90659e+07	1.16182e+08	1.30445	1.13284	0.846804
1295	IPI00419585	PPIA	PEPTIDYL-PROLYL CIS-TRANS ISOMERASE A.	Cytoplasm	8	148	1.53076e+09	1.57346e+09	1.02789	8	159	1.2058e+09	1.49289e+09	1.2381	1.13299	0.826263
1296	IPI00301434	BOLA2; BOLA2B	BOLA-LIKE PROTEIN 2.		1	2	2.01543e+07	2.22713e+07	1.10504	1	2	3.36718e+06	3.9151e+06	1.16272	1.13388	0.815213
1297	IPI00003419	C11orf58	SMALL ACIDIC PROTEIN.	unknown	1	2	6.88867e+06	7.94952e+06	1.154	2	4	8.91037e+06	9.92822e+06	1.11423	1.13412	0.814644
1298	IPI00013164	PRPH	ISOFORM 1 OF PERIPHERIN.	Membrane	5	537	1.15622e+09	1.14334e+09	0.988857	5	490	1.03328e+09	1.32234e+09	1.27975	1.1343	0.837683
1299	IPI00002460	ANXA7	CDNA, FLJ92798, HIGHLY SIMILAR TO HOMO SAPIENS ANNEXIN A7 (ANXA7), TRANSCRIPT VARIANT 2, MRNA.	Membrane	2	3	1.53003e+07	1.55435e+07	1.0159	1	3	2.46155e+07	3.0859e+07	1.25364	1.13477	0.826263
1300	IPI00027463	S100A6	PROTEIN S100-A6.	Cytoplasm	3	34	4.46052e+07	4.67069e+07	1.04712	4	16	3.61199e+06	4.41949e+06	1.22356	1.13534	0.821309
1301	IPI00300631	SAFB	SCAFFOLD ATTACHMENT FACTOR B1.	Nucleus	2	7	2.2418e+07	2.4325e+07	1.08507	3	9	1.87996e+07	2.23e+07	1.18619	1.13563	0.81325
1302	IPI00289535	PMPCB	MITOCHONDRIAL-PROCESSING PEPTIDASE SUBUNIT BETA.	Cytoplasm						1	1	2.00523e+06	2.27844e+06	1.13625	1.13625	0.963894
1303	IPI00027485	EIF4E	EUKARYOTIC TRANSLATION INITIATION FACTOR 4E.	Cytoplasm	1	13	9.19994e+06	1.04581e+07	1.13676	1	13	9.19994e+06	1.04581e+07	1.13676	1.13676	0.811878
1304	IPI00789216	CTNNBL1	CATENIN, BETA LIKE 1.	Nucleus	1	3	5.39845e+06	6.13691e+06	1.13679	1	3	5.39845e+06	6.13691e+06	1.13679	1.13679	0.811878
1305	IPI00023598	TUBB4	TUBULIN BETA-4 CHAIN.	Cytoplasm	3	12	2.32688e+07	2.66337e+07	1.14461	2	17	2.0824e+07	2.35393e+07	1.1304	1.1375	0.811878
1306	IPI00003799	HEBP2	ISOFORM 2 OF HEME-BINDING PROTEIN 2.	Cytoplasm	1	4	6.15472e+06	7.18147e+06	1.16682	1	4	6.18074e+06	6.85012e+06	1.1083	1.13756	0.811878
1307	IPI00008240	MARS	METHIONYL-TRNA SYNTHETASE, CYTOPLASMIC.	Cytoplasm	1	2	6.76744e+06	7.70013e+06	1.13782						1.13782	0.750547
1308	IPI00003362	HSPA5	HSPA5 PROTEIN.	Cytoplasm	25	131	1.05882e+09	1.26113e+09	1.19106	20	93	4.77235e+08	5.17851e+08	1.08511	1.13809	0.811878
1309	IPI00071318	LUC7L	ISOFORM 1 OF PUTATIVE RNA-BINDING PROTEIN LUC7-LIKE 1.	Nucleus	2	5	1.17766e+07	9.41832e+06	0.799752	2	6	1.10884e+07	1.63971e+07	1.47877	1.13926	0.895819
1310	IPI00007765	HSPA9	STRESS-70 PROTEIN, MITOCHONDRIAL.	Cytoplasm	14	59	3.65273e+08	3.61729e+08	0.990297	16	90	4.27091e+08	5.50323e+08	1.28854	1.13942	0.826263
1311	IPI00329801	ANXA5	ANNEXIN A5.	Membrane	19	143	9.66602e+08	1.04478e+09	1.08088	17	195	9.93975e+08	1.19187e+09	1.1991	1.13999	0.811878
1312	IPI00018140	SYNCRIP	ISOFORM 1 OF HETEROGENEOUS NUCLEAR RIBONUCLEOPROTEIN Q.	Nucleus	3	9	7.42987e+07	7.27989e+07	0.979815	8	30	9.21399e+07	1.19806e+08	1.30026	1.14004	0.826263
1313	IPI00217477	HMGB3	HIGH MOBILITY GROUP PROTEIN B3.	Nucleus	2	5	1.66382e+07	1.82258e+07	1.09542	2	5	4.55289e+06	5.3936e+06	1.18466	1.14004	0.811878
1314	IPI00014230	C1QBP	COMPLEMENT COMPONENT 1 Q SUBCOMPONENT-BINDING PROTEIN, MITOCHONDRIAL.	Cytoplasm	3	26	4.16547e+07	4.55513e+07	1.09354	5	26	7.13196e+07	8.48702e+07	1.19	1.14177	0.807905
1315	IPI00028004	PSMB3	PROTEASOME SUBUNIT BETA TYPE-3.	Cytoplasm	3	11	1.75194e+07	1.83025e+07	1.0447	2	7	1.8047e+07	2.2384e+07	1.24032	1.14251	0.811878
1316	IPI00014587	CLTA	ISOFORM BRAIN OF CLATHRIN LIGHT CHAIN A.	Membrane	2	5	3.27069e+07	3.15777e+07	0.965475	2	5	3.51429e+07	4.63825e+07	1.31983	1.14265	0.826263
1317	IPI00216008	G6PD	ISOFORM LONG OF GLUCOSE-6-PHOSPHATE 1-DEHYDROGENASE.	Cytoplasm						1	4	4.49525e+06	5.14106e+06	1.14367	1.14367	0.958674
1318	IPI00013894	STIP1	STRESS-INDUCED-PHOSPHOPROTEIN 1.	Cytoplasm	7	27	9.79749e+07	1.11411e+08	1.13714	14	54	1.08139e+08	1.24446e+08	1.1508	1.14397	0.800376
1319	IPI00174442	FAM98A	PROTEIN FAM98A.	unknown						1	3	2.57917e+06	2.95233e+06	1.14468	1.14468	0.957352
1320	IPI00027230	HSP90B1	ENDOPLASMIN.	Cytoplasm	20	96	6.32697e+08	6.96833e+08	1.10137	23	96	6.29901e+08	7.4853e+08	1.18833	1.14485	0.800376
1321	IPI00022694	PSMD4	ISOFORM RPN10A OF 26S PROTEASOME NON-ATPASE REGULATORY SUBUNIT 4.	Cytoplasm						2	6	1.39533e+07	1.59873e+07	1.14577	1.14577	0.955248
1322	IPI00295857	COPA	ISOFORM 1 OF COATOMER SUBUNIT ALPHA.	Cytoplasm	1	3	1.16599e+07	1.28526e+07	1.10229	1	6	1.3417e+07	1.60237e+07	1.19429	1.14829	0.793174
1323	IPI00014938	CIP29	NUCLEAR PROTEIN HCC-1.	Nucleus	2	3	1.15575e+07	1.02559e+07	0.887381	2	6	2.123e+07	2.99195e+07	1.4093	1.14834	0.849688
1324	IPI00007068	ACTR3B	ISOFORM 1 OF ACTIN-RELATED PROTEIN 3B.	unknown	1	2	4.60832e+06	5.04473e+06	1.0947	1	4	6.05422e+06	7.27953e+06	1.20239	1.14854	0.793174
1325	IPI00099311	TRMT6	ISOFORM 1 OF TRNA (ADENINE-N(1)-)-METHYLTRANSFERASE NON-CATALYTIC SUBUNIT TRM6.	unknown						1	4	412721	474297	1.1492	1.1492	0.950402
1326	IPI00306959	KRT7	KERATIN, TYPE II CYTOSKELETAL 7.	Cytoplasm	4	9	3.8342e+07	3.87347e+07	1.01024	3	6	1.14411e+07	1.47549e+07	1.28964	1.14994	0.806892
1327	IPI00220362	HSPE1	10 KDA HEAT SHOCK PROTEIN, MITOCHONDRIAL.	Cytoplasm	5	34	2.23329e+08	2.32978e+08	1.0432	5	43	2.89204e+08	3.64006e+08	1.25865	1.15093	0.797235
1328	IPI00103525	PSPC1	ISOFORM 1 OF PARASPECKLE COMPONENT 1.	Nucleus	3	13	5.73258e+07	5.10024e+07	0.889694	2	5	6.8072e+06	9.62603e+06	1.4141	1.15189	0.841978
1329	IPI00418169	ANXA2	ANNEXIN A2 ISOFORM 1.	Membrane	8	120	5.10539e+08	5.42057e+08	1.06173	6	104	2.89902e+08	3.60198e+08	1.24248	1.15211	0.791233
1330	IPI00301021	SSR1	ISOFORM 1 OF TRANSLOCON-ASSOCIATED PROTEIN SUBUNIT ALPHA.	Cytoplasm						2	4	1.30283e+07	1.50187e+07	1.15278	1.15278	0.94397
1331	IPI00465044	RCC2	PROTEIN RCC2.	Nucleus	1	3	1.20818e+07	9.478e+06	0.784484	1	4	4.19814e+06	6.38872e+06	1.5218	1.15314	0.89306
1332	IPI00215918	ARF4	ADP-RIBOSYLATION FACTOR 4.	Cytoplasm	1	9	5.37868e+07	5.43745e+07	1.01093	2	6	5.83756e+07	7.5621e+07	1.29542	1.15317	0.800376
1333	IPI00015891	PFDN4	PREFOLDIN SUBUNIT 4.	Cytoplasm	1	4	1.38373e+07	1.22733e+07	0.886977	1	4	8.55978e+06	1.21622e+07	1.42086	1.15392	0.83966
1334	IPI00412607	RPL35	60S RIBOSOMAL PROTEIN L35.	Cytoplasm	1	4	1.80227e+07	1.74088e+07	0.965937	1	9	8.3994e+07	1.12783e+08	1.34275	1.15434	0.811878
1335	IPI00013808	ACTN4	ALPHA-ACTININ-4.	Cytoplasm	27	125	1.16311e+09	1.35623e+09	1.16603	28	181	1.12993e+09	1.29371e+09	1.14495	1.15549	0.772673
1336	IPI00453473	HIST1H4A; HIST1H4B; HIST1H4C; HIST1H4D; HIST1H4E; HIST1H4F; HIST1H4H; HIST1H4I; HIST1H4J; HIST1H4K; HIST1H4L; HIST2H4A; HIST2H4B; HIST4H4	HISTONE H4.		15	388	3.79616e+09	3.65573e+09	0.963006	9	399	2.2802e+09	3.07999e+09	1.35076	1.15688	0.808387
1337	IPI00013939	RPA2	ISOFORM 1 OF REPLICATION PROTEIN A 32 KDA SUBUNIT.	Nucleus						1	3	8.96357e+06	1.03779e+07	1.15778	1.15778	0.939409
1338	IPI00017704	COTL1	COACTOSIN-LIKE PROTEIN.	Cytoplasm	3	16	7.56612e+07	8.08665e+07	1.0688	2	12	2.81967e+07	3.51581e+07	1.24689	1.15784	0.776325
1339	IPI00384282	EZR	CYTOVILLIN 2 (FRAGMENT).	Membrane	1	6	2.8401e+07	3.46237e+07	1.2191	1	2	5.49953e+06	6.03257e+06	1.09693	1.15801	0.770789
1340	IPI00015361	PFDN5	PREFOLDIN SUBUNIT 5.	Nucleus	1	2	2.32905e+06	2.55268e+06	1.09602	2	7	6.93201e+06	8.46774e+06	1.22154	1.15878	0.768478
1341	IPI00300341	TCEB1	TRANSCRIPTION ELONGATION FACTOR B POLYPEPTIDE 1.	Nucleus	1	2	5.65682e+06	6.5565e+06	1.15904						1.15904	0.706381
1342	IPI00791573	SUGT1	ISOFORM 2 OF SUPPRESSOR OF G2 ALLELE OF SKP1 HOMOLOG.	Nucleus	1	2	2.96982e+06	3.44244e+06	1.15914						1.15914	0.706381
1343	IPI00025285	ATP6V1G1	V-TYPE PROTON ATPASE SUBUNIT G 1.	Cytoplasm	1	4	8.59124e+06	1.01952e+07	1.18669	1	3	5.02214e+06	5.70373e+06	1.13572	1.1612	0.760961
1344	IPI00023748	NACA	NASCENT POLYPEPTIDE-ASSOCIATED COMPLEX SUBUNIT ALPHA.	unknown	3	21	6.78542e+07	6.01596e+07	0.886601	2	17	7.1152e+07	1.0224e+08	1.43693	1.16176	0.826263
1345	IPI00024919	PRDX3	THIOREDOXIN-DEPENDENT PEROXIDE REDUCTASE, MITOCHONDRIAL.	Cytoplasm	4	20	8.52072e+07	9.6662e+07	1.13443	6	26	6.0767e+07	7.22675e+07	1.18926	1.16185	0.760952
1346	IPI00556589		4 KDA PROTEIN.		3	20	5.76802e+07	5.62153e+07	0.974602	1	5	1.0203e+07	1.37936e+07	1.35191	1.16326	0.793174
1347	IPI00239077	HINT1	HISTIDINE TRIAD NUCLEOTIDE-BINDING PROTEIN 1.	Nucleus	3	16	8.4159e+07	9.8028e+07	1.1648	3	8	3.92056e+07	4.5559e+07	1.16205	1.16342	0.75622
1348	IPI00010471	LCP1	PLASTIN-2.	Cytoplasm						2	4	9.04523e+06	1.05251e+07	1.16361	1.16361	0.93304
1349	IPI00016179	S100A13	PROTEIN S100-A13.	Cytoplasm	1	3	1.56716e+07	1.6817e+07	1.07309	1	1	1.06075e+06	1.33464e+06	1.2582	1.16564	0.760525
1350	IPI00427330	SBDS	RIBOSOME MATURATION PROTEIN SBDS.	Nucleus	1	2	9.9694e+06	1.19684e+07	1.20051	2	5	8.76773e+06	9.93839e+06	1.13352	1.16702	0.748978
1351	IPI00254162	PTBP2	CDNA FLJ55936, HIGHLY SIMILAR TO POLYPYRIMIDINE TRACT-BINDING PROTEIN 2.	Nucleus	1	2	1.07978e+07	1.19164e+07	1.10359	1	3	3.46083e+07	4.26387e+07	1.23204	1.16782	0.750547
1352	IPI00034010	RWDD1	RWD DOMAIN-CONTAINING PROTEIN 1.	unknown						1	3	4.127e+06	4.82095e+06	1.16815	1.16815	0.923411
1353	IPI00022430	GAPDHS	GLYCERALDEHYDE-3-PHOSPHATE DEHYDROGENASE, TESTIS-SPECIFIC.	Cytoplasm	1	2	5.89235e+07	5.46337e+07	0.927196	1	5	2.304e+07	3.25257e+07	1.41171	1.16945	0.800376
1354	IPI00012835	CTBP1	C-TERMINAL-BINDING PROTEIN 1.	Nucleus						1	3	3.31861e+06	3.88131e+06	1.16956	1.16956	0.923411
1355	IPI00027397	HN1L	ISOFORM 1 OF HEMATOLOGICAL AND NEUROLOGICAL EXPRESSED 1-LIKE PROTEIN.	Cytoplasm	2	5	6.21504e+06	4.15951e+06	0.669264	2	8	5.67601e+06	9.49e+06	1.67195	1.17061	0.939409
1356	IPI00007346	PPIH	PEPTIDYL-PROLYL CIS-TRANS ISOMERASE H.	Nucleus	2	7	4.61534e+06	5.404e+06	1.17088						1.17088	0.67707
1357	IPI00015973	EPB41L2	BAND 4.1-LIKE PROTEIN 2.	Membrane	2	4	7.5548e+06	8.64311e+06	1.14405	2	6	3.87869e+06	4.64734e+06	1.19817	1.17111	0.739413
1358	IPI00021417	SART1	U4/U6.U5 TRI-SNRNP-ASSOCIATED PROTEIN 1.	Nucleus						4	11	1.40888e+07	1.64996e+07	1.17111	1.17111	0.923411
1359	IPI00305152	SEC31A	ISOFORM 3 OF PROTEIN TRANSPORT PROTEIN SEC31A.	Cytoplasm						1	1	2.14712e+06	2.5146e+06	1.17115	1.17115	0.923411
1360	IPI00847989	PKM2	CDNA FLJ53368, HIGHLY SIMILAR TO PYRUVATE KINASE ISOZYMES M1/M2.	Cytoplasm	2	56	5.28594e+08	5.96108e+08	1.12773	4	62	5.43999e+08	6.62137e+08	1.21717	1.17245	0.735275
1361	IPI00176692		32 KDA PROTEIN.		6	68	2.43093e+08	2.38752e+08	0.982141	6	72	2.39248e+08	3.26249e+08	1.36364	1.17289	0.768478
1362	IPI00328268	EIF4G3	EIF4G3 PROTEIN.	Cytoplasm	1	3	5.24219e+06	6.11456e+06	1.16641	1	7	4.34925e+06	5.13159e+06	1.17988	1.17315	0.73223
1363	IPI00220834	XRCC5	ATP-DEPENDENT DNA HELICASE 2 SUBUNIT 2.	Nucleus	5	15	3.55698e+07	4.98829e+07	1.40239	10	36	6.84946e+07	6.48757e+07	0.947164	1.17478	0.781194
1364	IPI00219156	RPL30	60S RIBOSOMAL PROTEIN L30.	Cytoplasm	1	9	1.11403e+08	1.03104e+08	0.925498	1	8	1.11268e+08	1.58704e+08	1.42633	1.17591	0.790816
1365	IPI00032851	COPZ1	COATOMER SUBUNIT ZETA-1.	Cytoplasm						2	4	3.3254e+06	3.92931e+06	1.1816	1.1816	0.911277
1366	IPI00023334	MRPL4	ISOFORM 1 OF 39S RIBOSOMAL PROTEIN L4, MITOCHONDRIAL.	Cytoplasm						1	2	2.73033e+06	3.22747e+06	1.18208	1.18208	0.911277
1367	IPI00216318	YWHAB	ISOFORM LONG OF 14-3-3 PROTEIN BETA/ALPHA.	Cytoplasm	8	34	1.6696e+08	1.77558e+08	1.06348	6	19	8.22914e+07	1.07103e+08	1.30151	1.18249	0.7256
1368	IPI00013774	HDAC1	HISTONE DEACETYLASE 1.	Nucleus						1	5	2.63182e+07	3.11556e+07	1.18381	1.18381	0.906469
1369	IPI00023919	PSMC5	26S PROTEASE REGULATORY SUBUNIT 8.	Nucleus	5	9	4.03273e+07	4.16055e+07	1.0317	3	11	4.95232e+07	6.62711e+07	1.33818	1.18494	0.729389
1370	IPI00007208	DDX41	PROBABLE ATP-DEPENDENT RNA HELICASE DDX41.	Nucleus						1	2	208929	247642	1.18529	1.18529	0.905956
1371	IPI00328298	SMC4	ISOFORM 2 OF STRUCTURAL MAINTENANCE OF CHROMOSOMES PROTEIN 4.	Nucleus						2	5	2.58723e+06	3.06738e+06	1.18558	1.18558	0.905956
1372	IPI00647650	EIF3H	EUKARYOTIC TRANSLATION INITIATION FACTOR 3, SUBUNIT 3 GAMMA, 40KDA, ISOFORM CRA_B.	Cytoplasm	4	18	3.57816e+07	3.59829e+07	1.00563	5	23	1.91598e+08	2.61965e+08	1.36726	1.18644	0.73223
1373	IPI00219025	GLRX	GLUTAREDOXIN-1.	Cytoplasm	1	2	1.33341e+07	1.79175e+07	1.34373	1	4	1.43376e+07	1.48063e+07	1.03269	1.18821	0.719184
1374	IPI00554648	KRT8	KERATIN, TYPE II CYTOSKELETAL 8.	Cytoplasm	14	65	3.78812e+08	3.80825e+08	1.00531	12	60	2.46854e+08	3.3891e+08	1.37292	1.18912	0.729389
1375	IPI00076042		SHORT HEAT SHOCK PROTEIN 60 HSP60S2.	Cytoplasm	2	12	7.59836e+07	8.13401e+07	1.0705	2	28	6.81712e+07	8.91791e+07	1.30816	1.18933	0.705667
1376	IPI00023972	DDX47	PROBABLE ATP-DEPENDENT RNA HELICASE DDX47.	Nucleus						1	2	333099	396286	1.18969	1.18969	0.904622
1377	IPI00297982	EIF2S3	EUKARYOTIC TRANSLATION INITIATION FACTOR 2 SUBUNIT 3.	Cytoplasm						3	10	2.29801e+07	2.73443e+07	1.18991	1.18991	0.904506
1378	IPI00026569	HLA-A	HLA CLASS I HISTOCOMPATIBILITY ANTIGEN, A-1 ALPHA CHAIN.	Membrane	1	6	2.89973e+07	3.45404e+07	1.19116	1	6	2.89973e+07	3.45404e+07	1.19116	1.19116	0.67707
1379	IPI00024662	CBX5	CHROMOBOX PROTEIN HOMOLOG 5.	Nucleus	1	3	6.13023e+06	7.32419e+06	1.19477	1	3	6.13023e+06	7.32419e+06	1.19477	1.19477	0.673802
1380	IPI00154975	DNAJC9	DNAJ HOMOLOG SUBFAMILY C MEMBER 9.	unknown	2	3	5.80619e+06	6.93944e+06	1.19518						1.19518	0.622362
1381	IPI00007102	GLOD4	UNCHARACTERIZED PROTEIN C17ORF25.	Cytoplasm	2	3	6.0731e+06	6.14658e+06	1.0121	2	10	2.63608e+07	3.636e+07	1.37932	1.19571	0.70772
1382	IPI00008454	DNAJB11	DNAJ HOMOLOG SUBFAMILY B MEMBER 11.	Cytoplasm						2	3	5.74047e+06	6.86436e+06	1.19578	1.19578	0.895819
1383	IPI00291930	CLINT1	ISOFORM 1 OF CLATHRIN INTERACTOR 1.	Cytoplasm						1	7	1.65765e+06	1.98295e+06	1.19624	1.19624	0.895819
1384	IPI00413778	FKBP1A	PEPTIDYL-PROLYL CIS-TRANS ISOMERASE.	Cytoplasm	1	8	5.2366e+07	5.43521e+07	1.03793	1	11	5.97884e+07	8.12253e+07	1.35855	1.19824	0.689946
1385	IPI00093057	CPOX	COPROPORPHYRINOGEN III OXIDASE, MITOCHONDRIAL.	Cytoplasm	1	2	6.32712e+06	6.73689e+06	1.06476	2	3	4.03473e+06	5.37736e+06	1.33277	1.19876	0.67707
1386	IPI00410693	SERBP1	ISOFORM 1 OF PLASMINOGEN ACTIVATOR INHIBITOR 1 RNA-BINDING PROTEIN.	Nucleus	4	9	4.56698e+07	4.20373e+07	0.92046	3	11	6.18095e+07	9.139e+07	1.47857	1.19952	0.748978
1387	IPI00019600	UBE2V2	UBIQUITIN-CONJUGATING ENZYME E2 VARIANT 2.	Cytoplasm	1	2	2.48078e+06	2.97867e+06	1.2007						1.2007	0.61523
1388	IPI00031519	DNMT1	ISOFORM 1 OF DNA (CYTOSINE-5)-METHYLTRANSFERASE 1.	Nucleus						2	5	4.65441e+06	5.59298e+06	1.20165	1.20165	0.895819
1389	IPI00414554	ARPC5L	ACTIN-RELATED PROTEIN 2/3 COMPLEX SUBUNIT 5-LIKE PROTEIN.	unknown	2	11	8.64028e+07	7.79674e+07	0.902371	2	8	1.8896e+07	2.83756e+07	1.50167	1.20202	0.75622
1390	IPI00028955	BOP1	RIBOSOME BIOGENESIS PROTEIN BOP1.	Nucleus						1	3	3.03776e+06	3.65585e+06	1.20347	1.20347	0.895819
1391	IPI00026570	COX7A2	CYTOCHROME C OXIDASE POLYPEPTIDE 7A2, MITOCHONDRIAL.	Cytoplasm	1	4	2.99033e+07	3.30905e+07	1.10658	1	4	1.87893e+07	2.4492e+07	1.30351	1.20504	0.656536
1392	IPI00215914	ARF1	ADP-RIBOSYLATION FACTOR 1.	Cytoplasm	6	53	1.17148e+08	1.20704e+08	1.03035	7	42	9.3488e+07	1.29013e+08	1.37999	1.20517	0.676352
1393	IPI00215790	RPL38	60S RIBOSOMAL PROTEIN L38.	Cytoplasm	3	29	2.31677e+08	2.29913e+08	0.992384	2	41	2.02024e+08	2.86692e+08	1.4191	1.20574	0.692377
1394	IPI00000230	TPM1	TROPOMYOSIN 1 ALPHA CHAIN ISOFORM 2.	Cytoplasm	4	31	2.36092e+08	2.59936e+08	1.101	9	39	2.36308e+08	3.10195e+08	1.31267	1.20683	0.652918
1395	IPI00027443	CARS	CYSTEINYL-TRNA SYNTHETASE ISOFORM C.	Cytoplasm						1	3	3.3803e+06	4.08073e+06	1.20721	1.20721	0.893655
1396	IPI00075248	CALM1; CALM2; CALM3	CALMODULIN.		7	72	1.06768e+09	1.12404e+09	1.05279	8	97	1.07766e+09	1.46861e+09	1.36278	1.20778	0.663126
1397	IPI00299507	NCAPH	CONDENSIN COMPLEX SUBUNIT 2.	Nucleus						1	6	6.68026e+06	8.06942e+06	1.20795	1.20795	0.893655
1398	IPI00217561	ITGB1	ISOFORM BETA-1C OF INTEGRIN BETA-1.	Membrane	1	5	2.55396e+07	2.48367e+07	0.972479	2	4	1.08794e+07	1.5705e+07	1.44355	1.20802	0.701039
1399	IPI00290142	CTPS	CTP SYNTHASE 1.	Nucleus	2	5	5.89534e+06	5.15246e+06	0.873989	2	9	1.02e+07	1.57355e+07	1.5427	1.20834	0.760952
1400	IPI00306436	STAT3	ISOFORM DEL-701 OF SIGNAL TRANSDUCER AND ACTIVATOR OF TRANSCRIPTION 3.	Nucleus	3	4	8.06552e+06	9.75081e+06	1.20895						1.20895	0.593616
1401	IPI00413344	CFL2	COFILIN-2.	Nucleus	2	4	1.93549e+07	2.09797e+07	1.08395	2	6	1.85647e+07	2.47904e+07	1.33536	1.20965	0.65187
1402	IPI00025849	ANP32A	ACIDIC LEUCINE-RICH NUCLEAR PHOSPHOPROTEIN 32 FAMILY MEMBER A.							1	3	1.09572e+07	1.32633e+07	1.21047	1.21047	0.89306
1403	IPI00180154	ATXN2	ISOFORM 1 OF ATAXIN-2.	Nucleus						1	3	2.39685e+06	2.90613e+06	1.21248	1.21248	0.889035
1404	IPI00019450	TROVE2	ISOFORM LONG OF 60 KDA SS-A/RO RIBONUCLEOPROTEIN.	Nucleus	2	4	7.65899e+06	8.13635e+06	1.06233	3	6	4.74808e+06	6.47665e+06	1.36406	1.21319	0.649225
1405	IPI00166874	DDX39	DEAD (ASP-GLU-ALA-ASP) BOX POLYPEPTIDE 39, ISOFORM CRA_C.	Nucleus	1	4	1.06959e+07	1.29854e+07	1.21405	1	4	1.06959e+07	1.29854e+07	1.21405	1.21405	0.615845
1406	IPI00333068	ARPC1A	ACTIN-RELATED PROTEIN 2/3 COMPLEX SUBUNIT 1A.	Cytoplasm	1	2	1.87708e+06	2.28203e+06	1.21574	1	2	1.87708e+06	2.28203e+06	1.21574	1.21574	0.611965
1407	IPI00032064	AKAP2; PALM2; PALM2-AKAP2; KIAA0920, PRKA2	PALM2-AKAP2 PROTEIN ISOFORM 1.	Cytoplasm	1	2	8.46875e+06	1.07481e+07	1.26915	1	6	1.04285e+07	1.21276e+07	1.16293	1.21604	0.614245
1408	IPI00030876	DIAPH1	DIAPHANOUS 1 ISOFORM 2.	Cytoplasm						1	5	2.98165e+06	3.62805e+06	1.2168	1.2168	0.889035
1409	IPI00385042	GTPBP4	NUCLEOLAR GTP-BINDING PROTEIN 1.	Nucleus						1	2	5.11353e+06	6.22391e+06	1.21715	1.21715	0.889035
1410	IPI00010810	ETFA	ELECTRON TRANSFER FLAVOPROTEIN SUBUNIT ALPHA, MITOCHONDRIAL.	Cytoplasm	1	3	3.43426e+06	4.18101e+06	1.21744						1.21744	0.574334
1411	IPI00001453	INA	ALPHA-INTERNEXIN.	Cytoplasm	2	16	1.4128e+08	1.61908e+08	1.14601	1	12	1.77596e+08	2.28953e+08	1.28918	1.21759	0.612201
1412	IPI00000728	USP15	ISOFORM 1 OF UBIQUITIN CARBOXYL-TERMINAL HYDROLASE 15.	Cytoplasm						1	3	997225	1.21496e+06	1.21834	1.21834	0.889035
1413	IPI00015029	PTGES3	PROSTAGLANDIN E SYNTHASE 3.	Cytoplasm	1	5	7.82803e+06	7.82027e+06	0.999009	1	9	7.78734e+06	1.12086e+07	1.43933	1.21917	0.658411
1414	IPI00165393	ANP32E	ACIDIC LEUCINE-RICH NUCLEAR PHOSPHOPROTEIN 32 FAMILY MEMBER E.	Nucleus	2	12	6.53425e+07	6.74653e+07	1.03249	2	29	9.39163e+07	1.32239e+08	1.40805	1.22027	0.641963
1415	IPI00021327	GRB2	ISOFORM 1 OF GROWTH FACTOR RECEPTOR-BOUND PROTEIN 2.	Cytoplasm	1	2	4.82642e+06	5.3784e+06	1.11437	2	5	1.15711e+07	1.53736e+07	1.32862	1.22149	0.606836
1416	IPI00218829	GSPT1	EUKARYOTIC PEPTIDE CHAIN RELEASE FACTOR GTP-BINDING SUBUNIT ERF3A.	Cytoplasm						2	7	1.09724e+07	1.34302e+07	1.22401	1.22401	0.883493
1417	IPI00303063	PDS5A	ISOFORM 2 OF SISTER CHROMATID COHESION PROTEIN PDS5 HOMOLOG A.	Nucleus						1	1	102152	125079	1.22444	1.22444	0.883493
1418	IPI00005657	PFDN6	PREFOLDIN SUBUNIT 6.	Cytoplasm	2	5	1.28704e+07	1.33656e+07	1.03848	2	5	1.72087e+07	2.42956e+07	1.41182	1.22515	0.621765
1419	IPI00007682	ATP6V1A	V-TYPE PROTON ATPASE CATALYTIC SUBUNIT A.	Cytoplasm	2	4	4.5555e+06	5.58273e+06	1.22549						1.22549	0.557037
1420	IPI00187011	ZC3H4	ZINC FINGER CCCH DOMAIN-CONTAINING PROTEIN 4.	unknown						1	3	1.08653e+06	1.33327e+06	1.22709	1.22709	0.881327
1421	IPI00219420	SMC3	STRUCTURAL MAINTENANCE OF CHROMOSOMES PROTEIN 3.	Nucleus	1	3	7.49087e+06	6.67231e+06	0.890726	1	3	1.80264e+06	2.81876e+06	1.56369	1.22721	0.710798
1422	IPI00081836	HIST1H2AH	HISTONE H2A TYPE 1-H.		2	17	1.4118e+08	1.50535e+08	1.06626	2	12	5.31393e+07	7.37895e+07	1.38861	1.22743	0.606836
1423	IPI00172591	MRPL17	39S RIBOSOMAL PROTEIN L17, MITOCHONDRIAL.	Cytoplasm	1	4	2.23056e+06	2.74028e+06	1.22852	1	4	2.23056e+06	2.74028e+06	1.22852	1.22852	0.571425
1424	IPI00247295	SYNE1	ISOFORM 4 OF NESPRIN-1.	Nucleus	2	8	4.83866e+07	5.94673e+07	1.229	2	8	4.83866e+07	5.94673e+07	1.229	1.229	0.570272
1425	IPI00005978	SFRS2	SPLICING FACTOR, ARGININE/SERINE-RICH 2.	Nucleus	1	13	1.77542e+07	2.18291e+07	1.22952	1	13	1.77542e+07	2.18291e+07	1.22952	1.22952	0.569442
1426	IPI00216184	PICALM	ISOFORM 2 OF PHOSPHATIDYLINOSITOL-BINDING CLATHRIN ASSEMBLY PROTEIN.	Cytoplasm						1	1	1.74276e+06	2.14341e+06	1.22989	1.22989	0.878653
1427	IPI00550234	ARPC5	ISOFORM 1 OF ACTIN-RELATED PROTEIN 2/3 COMPLEX SUBUNIT 5.	Cytoplasm						1	4	1.62969e+07	2.00531e+07	1.23048	1.23048	0.878653
1428	IPI00028055	TMED10	TRANSMEMBRANE EMP24 DOMAIN-CONTAINING PROTEIN 10.	Cytoplasm	2	6	9.95505e+06	1.09955e+07	1.10452	1	4	6.35857e+06	8.63957e+06	1.35873	1.23162	0.578037
1429	IPI00033494	MRLC2	MYOSIN REGULATORY LIGHT CHAIN MRLC2.	Cytoplasm	4	18	1.61664e+08	1.79099e+08	1.10785	5	29	1.22602e+08	1.66741e+08	1.36002	1.23393	0.573703
1430	IPI00029485	DCTN1	ISOFORM P150 OF DYNACTIN SUBUNIT 1.	Cytoplasm	1	2	2.20514e+06	2.72889e+06	1.23752						1.23752	0.536889
1431	IPI00007812	ATP6V1B2	V-TYPE PROTON ATPASE SUBUNIT B, BRAIN ISOFORM.	Cytoplasm						1	2	4.38197e+06	5.42574e+06	1.2382	1.2382	0.868162
1432	IPI00012239	RNF138	ISOFORM 2 OF E3 UBIQUITIN-PROTEIN LIGASE RNF138.	unknown						1	2	692878	858544	1.2391	1.2391	0.868162
1433	IPI00031804	VDAC3	ISOFORM 1 OF VOLTAGE-DEPENDENT ANION-SELECTIVE CHANNEL PROTEIN 3.	Cytoplasm	1	6	4.51455e+07	4.7321e+07	1.04819	1	6	8.84173e+06	1.26545e+07	1.43123	1.23971	0.578037
1434	IPI00220365	EIF4G1	87 KDA PROTEIN.	Cytoplasm						3	5	8.55298e+06	1.0636e+07	1.24355	1.24355	0.859331
1435	IPI00010402	SH3BGRL3	PUTATIVE UNCHARACTERIZED PROTEIN.	Nucleus	2	12	7.27989e+07	9.24159e+07	1.26947	2	14	1.44339e+08	1.75903e+08	1.21868	1.24408	0.53171
1436	IPI00183968	TPM3	TROPOMYOSIN 3 ISOFORM 1.	Cytoplasm	4	26	2.32074e+08	2.41507e+08	1.04065	4	30	1.49967e+08	2.18156e+08	1.4547	1.24767	0.567006
1437	IPI00003927	PPID	40 KDA PEPTIDYL-PROLYL CIS-TRANS ISOMERASE.	Cytoplasm	1	1	716213	895143	1.24983						1.24983	0.504966
1438	IPI00013862	DTYMK; LOC727761	THYMIDYLATE KINASE.	Cytoplasm						1	5	7.87785e+06	9.84946e+06	1.25027	1.25027	0.846804
1439	IPI00217053	PRRC1	ISOFORM 3 OF PROTEIN PPRC1.	unknown						1	3	2.61626e+06	3.28533e+06	1.25573	1.25573	0.839568
1440	IPI00001466	EML4	ECHINODERM MICROTUBULE-ASSOCIATED PROTEIN-LIKE 4.	Cytoplasm						1	4	1.78066e+06	2.23846e+06	1.25709	1.25709	0.839381
1441	IPI00010845	NDUFS8	NADH DEHYDROGENASE [UBIQUINONE] IRON-SULFUR PROTEIN 8, MITOCHONDRIAL.	Cytoplasm	1	2	1.73031e+06	2.25646e+06	1.30408	2	9	4.33026e+06	5.25348e+06	1.2132	1.25864	0.485532
1442	IPI00218319	TPM3	ISOFORM 2 OF TROPOMYOSIN ALPHA-3 CHAIN.	Cytoplasm	3	9	1.0404e+08	1.06032e+08	1.01914	3	23	6.91407e+07	1.03724e+08	1.50019	1.25967	0.547213
1443	IPI00024095	ANXA3	ANNEXIN A3.	Cytoplasm	7	24	1.33291e+08	1.70242e+08	1.27722	9	45	3.16137e+08	3.94341e+08	1.24737	1.2623	0.471742
1444	IPI00003856	ATP6V1E1	V-TYPE PROTON ATPASE SUBUNIT E 1.	Cytoplasm	1	3	8.91861e+06	1.07083e+07	1.20067	1	2	2.37297e+06	3.16226e+06	1.33262	1.26665	0.462973
1445	IPI00004839	CRKL	CRK-LIKE PROTEIN.	Cytoplasm	1	5	1.17552e+07	1.48915e+07	1.2668	1	5	1.17552e+07	1.48915e+07	1.2668	1.2668	0.45789
1446	IPI00000643	BAG2	BAG FAMILY MOLECULAR CHAPERONE REGULATOR 2.	Cytoplasm	2	14	3.04098e+07	3.49732e+07	1.15006	3	16	3.24066e+07	4.50203e+07	1.38923	1.26965	0.465858
1447	IPI00216348	DYNC1I2	ISOFORM 2C OF CYTOPLASMIC DYNEIN 1 INTERMEDIATE CHAIN 2.	Cytoplasm	2	6	1.93591e+07	2.46047e+07	1.27096	2	6	1.93591e+07	2.46047e+07	1.27096	1.27096	0.447852
1448	IPI00004657	HLA-B	HLA CLASS I HISTOCOMPATIBILITY ANTIGEN, B-7 ALPHA CHAIN.	Membrane	1	2	2.7074e+06	3.41292e+06	1.26059	1	2	2.57504e+06	3.30399e+06	1.28308	1.27184	0.446273
1449	IPI00152853	KIAA1949	ISOFORM 1 OF PHOSTENSIN.	unknown						1	6	2.40557e+06	3.06315e+06	1.27336	1.27336	0.81325
1450	IPI00001539	ACAA2	3-KETOACYL-COA THIOLASE, MITOCHONDRIAL.	Cytoplasm						1	4	2.13768e+06	2.72246e+06	1.27356	1.27356	0.81325
1451	IPI00216319	YWHAH	14-3-3 PROTEIN ETA.	Cytoplasm	4	6	4.76364e+06	6.97295e+06	1.46379	2	3	3.42775e+06	3.72306e+06	1.08615	1.27497	0.477141
1452	IPI00337494	SLC25A24	ISOFORM 1 OF CALCIUM-BINDING MITOCHONDRIAL CARRIER PROTEIN SCAMC-1.	Cytoplasm						1	2	3.06064e+06	3.90275e+06	1.27514	1.27514	0.811878
1453	IPI00031557	CTH	ISOFORM 1 OF CYSTATHIONINE GAMMA-LYASE.	Cytoplasm						1	3	1.16349e+06	1.48707e+06	1.27812	1.27812	0.811878
1454	IPI00026970	SUPT16H	FACT COMPLEX SUBUNIT SPT16.	Nucleus						3	6	1.59588e+07	2.04651e+07	1.28238	1.28238	0.806892
1455	IPI00014238	KARS	LYSYL-TRNA SYNTHETASE.	Cytoplasm	2	9	4.65025e+07	6.45459e+07	1.38801	4	15	7.71975e+07	9.1115e+07	1.18028	1.28415	0.419578
1456	IPI00010779	TPM4	ISOFORM 1 OF TROPOMYOSIN ALPHA-4 CHAIN.	Cytoplasm	8	41	4.11124e+08	4.77172e+08	1.16065	10	48	2.14002e+08	3.02273e+08	1.41248	1.28657	0.418683
1457	IPI00419373	HNRNPA3	ISOFORM 1 OF HETEROGENEOUS NUCLEAR RIBONUCLEOPROTEIN A3.	Nucleus	8	37	1.4657e+08	1.7803e+08	1.21464	9	54	1.91355e+08	2.60566e+08	1.36169	1.28816	0.401086
1458	IPI00023186	TOM1L1	TOM1-LIKE PROTEIN 1.	Cytoplasm						1	2	2.06797e+06	2.66388e+06	1.28816	1.28816	0.799962
1459	IPI00000690	AIFM1	ISOFORM 1 OF APOPTOSIS-INDUCING FACTOR 1, MITOCHONDRIAL.	Cytoplasm	1	1	1.353e+06	1.74415e+06	1.2891						1.2891	0.418036
1460	IPI00291412	PPM1F	PROTEIN PHOSPHATASE 1F.	Cytoplasm						1	4	1.85692e+06	2.39781e+06	1.29129	1.29129	0.793174
1461	IPI00296863	DCTD	DEOXYCYTIDYLATE DEAMINASE.	Cytoplasm						1	4	4.8e+06	6.19825e+06	1.2913	1.2913	0.793174
1462	IPI00010320	CBX1	CHROMOBOX PROTEIN HOMOLOG 1.	Nucleus	1	3	1.79773e+06	2.28534e+06	1.27124	1	4	1.03451e+07	1.35796e+07	1.31266	1.29195	0.386301
1463	IPI00329536	EEA1	EARLY ENDOSOME ANTIGEN 1.	Cytoplasm						1	2	2.78284e+06	3.60358e+06	1.29493	1.29493	0.787087
1464	IPI00032827	SF3B14	PRE-MRNA BRANCH SITE PROTEIN P14.	Nucleus	1	4	4.77085e+06	5.59275e+06	1.17228	2	3	1.83024e+06	2.59657e+06	1.41871	1.29549	0.389982
1465	IPI00306280	DENR	DENSITY-REGULATED PROTEIN.	unknown	1	2	1.06124e+07	1.37594e+07	1.29654	1	2	1.06124e+07	1.37594e+07	1.29654	1.29654	0.375058
1466	IPI00465233	EIF3EIP	EUKARYOTIC TRANSLATION INITIATION FACTOR 3, SUBUNIT E INTERACTING PROTEIN.	Cytoplasm	1	5	3.17995e+06	4.12495e+06	1.29718	1	5	3.17995e+06	4.12495e+06	1.29718	1.29718	0.375058
1467	IPI00100796	CHMP5	CHARGED MULTIVESICULAR BODY PROTEIN 5.	Cytoplasm	1	3	5.34093e+06	6.93706e+06	1.29885						1.29885	0.391619
1468	IPI00171664	NUP43	CDNA FLJ38675 FIS, CLONE IMR322000243, HIGHLY SIMILAR TO NUCLEOPORIN NUP43.	Nucleus						2	4	5.5957e+06	7.27057e+06	1.29931	1.29931	0.781194
1469	IPI00219365	MSN	MOESIN.	Membrane	16	97	8.53346e+08	1.12228e+09	1.31515	14	89	5.33386e+08	6.87358e+08	1.28867	1.30191	0.366526
1470	IPI00217236	TBCA	TUBULIN-SPECIFIC CHAPERONE A.	Cytoplasm	3	19	2.14818e+08	2.3965e+08	1.1156	2	17	1.02883e+08	1.53587e+08	1.49283	1.30421	0.388901
1471	IPI00013167	MRPS25	28S RIBOSOMAL PROTEIN S25, MITOCHONDRIAL.	Cytoplasm						1	3	1.35781e+06	1.77453e+06	1.3069	1.3069	0.768478
1472	IPI00290198	IL18	INTERLEUKIN-18.	Extracellular	1	2	7.99372e+06	1.04514e+07	1.30745						1.30745	0.378013
1473	IPI00335509	DPYSL5	DIHYDROPYRIMIDINASE-RELATED PROTEIN 5.	Cytoplasm						1	3	430922	564043	1.30892	1.30892	0.763272
1474	IPI00025277	PDCD6	PROGRAMMED CELL DEATH PROTEIN 6.	Cytoplasm						2	5	5.06026e+06	6.62655e+06	1.30953	1.30953	0.763136
1475	IPI00451401	TPI1	ISOFORM 2 OF TRIOSEPHOSPHATE ISOMERASE.		2	18	2.35209e+08	2.598e+08	1.10455	3	23	8.8059e+07	1.33755e+08	1.51892	1.31174	0.378013
1476	IPI00411937	NOL5A	NUCLEOLAR PROTEIN 5A.	Nucleus						2	5	4.64264e+06	6.09075e+06	1.31192	1.31192	0.760952
1477	IPI00000015	SFRS4	SPLICING FACTOR, ARGININE/SERINE-RICH 4.	Nucleus						1	3	356091	468574	1.31588	1.31588	0.75622
1478	IPI00018146	YWHAQ	14-3-3 PROTEIN THETA.	Cytoplasm	5	16	4.8993e+07	6.86e+07	1.4002	5	32	1.30456e+08	1.61448e+08	1.23756	1.31888	0.338088
1479	IPI00163505	RBM39	ISOFORM 1 OF RNA-BINDING PROTEIN 39.	Nucleus	1	4	3.10533e+06	4.52482e+06	1.45711	4	13	1.40435e+07	1.65811e+07	1.1807	1.3189	0.347486
1480	IPI00022314	SOD2	SUPEROXIDE DISMUTASE [MN], MITOCHONDRIAL.	Cytoplasm	1	6	1.27276e+07	1.67961e+07	1.31966						1.31966	0.361528
1481	IPI00329036	MRPL50	39S RIBOSOMAL PROTEIN L50, MITOCHONDRIAL.	Cytoplasm						1	3	1.99429e+06	2.63252e+06	1.32003	1.32003	0.748978
1482	IPI00033143	EIF3K	EUKARYOTIC TRANSLATION INITIATION FACTOR 3 SUBUNIT K.	Cytoplasm						1	4	7.89981e+06	1.04338e+07	1.32076	1.32076	0.748978
1483	IPI00465070	HIST1H2AD; HIST1H3A; HIST1H3B; HIST1H3C; HIST1H3D; HIST1H3E; HIST1H3F; HIST1H3G; HIST1H3H; HIST1H3I; HIST1H3J	HISTONE H3.1.		1	11	3.24105e+06	3.61655e+06	1.11586	1	5	838792	1.28412e+06	1.53092	1.32339	0.356882
1484	IPI00021831	PRKAR1A	CAMP-DEPENDENT PROTEIN KINASE TYPE I-ALPHA REGULATORY SUBUNIT.	Cytoplasm	2	2	3.66861e+06	4.8627e+06	1.32549						1.32549	0.352495
1485	IPI00299155	PSMA4	PROTEASOME SUBUNIT ALPHA TYPE-4.	Cytoplasm	3	8	3.07759e+07	3.27816e+07	1.06517	3	7	2.91627e+07	4.64128e+07	1.59151	1.32834	0.366526
1486	IPI00023191	TOM1	CDNA FLJ54710, HIGHLY SIMILAR TO TARGET OF MYB PROTEIN 1.	Cytoplasm						1	2	459326	610428	1.32896	1.32896	0.73223
1487	IPI00010346	NLN	NEUROLYSIN, MITOCHONDRIAL.	Cytoplasm	1	2	3.58955e+06	4.78206e+06	1.33222						1.33222	0.344021
1488	IPI00217862	RRP9	U3 SMALL NUCLEOLAR RNA-INTERACTING PROTEIN 2.	Nucleus						1	4	4.60809e+06	6.13976e+06	1.33239	1.33239	0.729389
1489	IPI00061525	GNPNAT1	GLUCOSAMINE 6-PHOSPHATE N-ACETYLTRANSFERASE.	Cytoplasm						1	3	2.62954e+06	3.50833e+06	1.3342	1.3342	0.726991
1490	IPI00013991	TPM2	ISOFORM 1 OF TROPOMYOSIN BETA CHAIN.	Cytoplasm	1	1	1.05122e+06	1.40313e+06	1.33477						1.33477	0.340006
1491	IPI00013214	MCM3	CDNA FLJ55599, HIGHLY SIMILAR TO DNA REPLICATION LICENSING FACTOR MCM3.	Nucleus						2	4	2.58926e+06	3.47161e+06	1.34078	1.34078	0.71001
1492	IPI00005161	ARPC2	ACTIN-RELATED PROTEIN 2/3 COMPLEX SUBUNIT 2.	Cytoplasm						3	12	5.52727e+07	7.41709e+07	1.34191	1.34191	0.70772
1493	IPI00328257	AP1B1	ISOFORM A OF AP-1 COMPLEX SUBUNIT BETA-1.	Cytoplasm	1	2	2.79258e+06	3.7485e+06	1.34231						1.34231	0.328766
1494	IPI00305212	COMMD9	COMM DOMAIN-CONTAINING PROTEIN 9.	unknown						1	1	530025	711820	1.34299	1.34299	0.706381
1495	IPI00220194	SLC2A1	SOLUTE CARRIER FAMILY 2, FACILITATED GLUCOSE TRANSPORTER MEMBER 1.	Membrane						1	3	8.22716e+06	1.10669e+07	1.34516	1.34516	0.705667
1496	IPI00299402	PC	PYRUVATE CARBOXYLASE, MITOCHONDRIAL.	Cytoplasm						2	2	1.20799e+06	1.62531e+06	1.34547	1.34547	0.705667
1497	IPI00219871	LSM8	U6 SNRNA-ASSOCIATED SM-LIKE PROTEIN LSM8.	Nucleus						1	7	2.18867e+07	2.94499e+07	1.34556	1.34556	0.705667
1498	IPI00179709	TUBA3C; TUBA3D	ISOFORM 1 OF TUBULIN ALPHA-3C/D CHAIN.							1	3	1.62906e+06	2.20447e+06	1.35322	1.35322	0.682974
1499	IPI00031801	CSDA	ISOFORM 1 OF DNA-BINDING PROTEIN A.	Nucleus						4	25	9.77569e+07	1.32927e+08	1.35977	1.35977	0.676352
1500	IPI00029764	SF3A3	SPLICING FACTOR 3A SUBUNIT 3.	Nucleus	1	2	3.46411e+06	3.30671e+06	0.954564	1	4	6.18418e+06	1.09444e+07	1.76974	1.36215	0.369786
1501	IPI00013184	ARD1A	N-TERMINAL ACETYLTRANSFERASE COMPLEX ARD1 SUBUNIT HOMOLOG A.	Nucleus	1	5	4.91802e+06	6.70549e+06	1.36345	1	5	4.91802e+06	6.70549e+06	1.36345	1.36345	0.228465
1502	IPI00642862	PPIL4	PEPTIDYL-PROLYL CIS-TRANS ISOMERASE-LIKE 4.	Nucleus	1	4	1.12131e+07	1.52975e+07	1.36425	1	4	1.12131e+07	1.52975e+07	1.36425	1.36425	0.228465
1503	IPI00420014	SNRNP200	ISOFORM 1 OF U5 SMALL NUCLEAR RIBONUCLEOPROTEIN 200 KDA HELICASE.	Nucleus	2	5	6.94485e+06	9.50373e+06	1.36846	2	5	6.94485e+06	9.50373e+06	1.36846	1.36846	0.22295
1504	IPI00024620	ENY2	ENHANCER OF YELLOW 2 TRANSCRIPTION FACTOR HOMOLOG.	Nucleus						1	5	4.09262e+06	5.6031e+06	1.36907	1.36907	0.658411
1505	IPI00033600	PPP1R7	ISOFORM 1 OF PROTEIN PHOSPHATASE 1 REGULATORY SUBUNIT 7.	Nucleus						1	1	194822	267063	1.37081	1.37081	0.657747
1506	IPI00646689	TXNDC17	THIOREDOXIN DOMAIN-CONTAINING PROTEIN 17.	Cytoplasm						1	7	2.31099e+07	3.18825e+07	1.37961	1.37961	0.640001
1507	IPI00022597	UBE2M	NEDD8-CONJUGATING ENZYME UBC12.	Cytoplasm	1	5	5.55403e+06	7.66427e+06	1.37995						1.37995	0.255017
1508	IPI00152875	ZNF384	NUCLEAR MATRIX TRANSCRIPTION FACTOR 4 ISOFORM D.	Nucleus						1	2	411846	569532	1.38288	1.38288	0.631078
1509	IPI00301364	SKP1	ISOFORM 1 OF S-PHASE KINASE-ASSOCIATED PROTEIN 1.	Nucleus						1	4	3.56719e+06	4.95178e+06	1.38814	1.38814	0.617664
1510	IPI00007058	CORO1B	CORONIN-1B.	Cytoplasm	1	1	1.32918e+06	1.98859e+06	1.49611	1	3	7.07192e+06	9.05636e+06	1.28061	1.38836	0.194206
1511	IPI00302238	AATF	PROTEIN AATF.	Nucleus						2	7	7.79437e+06	1.08328e+07	1.38983	1.38983	0.616372
1512	IPI00014850	PEA15	ASTROCYTIC PHOSPHOPROTEIN PEA-15.	Cytoplasm						1	5	6.19e+06	8.60643e+06	1.39038	1.39038	0.616372
1513	IPI00017963	SNRPD2	SMALL NUCLEAR RIBONUCLEOPROTEIN SM D2.	Nucleus	1	3	3.61167e+06	6.60986e+06	1.83014	1	4	8.33808e+06	7.93644e+06	0.951831	1.39099	0.329269
1514	IPI00798360	CIP29	18 KDA PROTEIN.	Nucleus	1	7	7.71914e+07	7.45397e+07	0.965647	1	3	1.09773e+07	2.01125e+07	1.83219	1.39892	0.306495
1515	IPI00180404	NEXN	ISOFORM 1 OF NEXILIN.	Membrane	1	2	2.55281e+06	3.57143e+06	1.39902						1.39902	0.228465
1516	IPI00294186	LACTB	ISOFORM 1 OF SERINE BETA-LACTAMASE-LIKE PROTEIN LACTB, MITOCHONDRIAL.	Cytoplasm	1	2	1.63558e+06	2.01842e+06	1.23408	1	3	1.16964e+06	1.82936e+06	1.56404	1.39906	0.186319
1517	IPI00215687	GLS	ISOFORM GAC OF GLUTAMINASE KIDNEY ISOFORM, MITOCHONDRIAL.	Cytoplasm						3	5	7.53899e+06	1.05492e+07	1.39928	1.39928	0.597463
1518	IPI00412545	NDUFA5	PUTATIVE UNCHARACTERIZED PROTEIN DKFZP781K1356.	Cytoplasm	1	2	4.60171e+06	5.11178e+06	1.11084	1	3	1.85624e+06	3.14065e+06	1.69194	1.40139	0.217149
1519	IPI00746165	WDR1	ISOFORM 1 OF WD REPEAT-CONTAINING PROTEIN 1.	Extracellular	1	2	2.63187e+06	4.13977e+06	1.57294	2	10	2.04291e+07	2.51516e+07	1.23117	1.40205	0.183531
1520	IPI00059687	C18orf25	ARKADIA-LIKE 1 ISOFORM A.	unknown						1	2	4.67575e+06	6.57622e+06	1.40645	1.40645	0.580396
1521	IPI00215995	ITGA3	ISOFORM ALPHA-3A OF INTEGRIN ALPHA-3.	Membrane						1	3	1.5001e+06	2.11091e+06	1.40718	1.40718	0.578848
1522	IPI00061200	KRT71	KERATIN, TYPE II CYTOSKELETAL 71.	Cytoplasm	1	3	1.34866e+06	1.83027e+06	1.35711	1	5	6.71493e+06	1.00129e+07	1.49114	1.42412	0.137757
1523	IPI00025318	SH3BGRL	SH3 DOMAIN-BINDING GLUTAMIC ACID-RICH-LIKE PROTEIN.	Cytoplasm						1	7	2.62615e+07	3.74168e+07	1.42478	1.42478	0.5487
1524	IPI00011134	HSPA7	PUTATIVE HEAT SHOCK 70 KDA PROTEIN 7.	unknown						1	3	3.18046e+06	4.54427e+06	1.42881	1.42881	0.542594
1525	IPI00748502	CRTAP	CARTILAGE-ASSOCIATED PROTEIN.	Extracellular	1	3	5.62804e+06	8.06006e+06	1.43213						1.43213	0.188727
1526	IPI00024993	ECHS1	ENOYL-COA HYDRATASE, MITOCHONDRIAL.	Cytoplasm						1	5	1.11977e+07	1.60455e+07	1.43293	1.43293	0.538459
1527	IPI00791325	KIAA0020	PUMILIO DOMAIN-CONTAINING PROTEIN KIAA0020.	Nucleus	2	3	2.61426e+06	1.69503e+06	0.648378	2	5	4.90259e+06	1.08905e+07	2.22138	1.43488	0.657747
1528	IPI00399319	COPE	EPSILON SUBUNIT OF COATOMER PROTEIN COMPLEX ISOFORM C.	Cytoplasm	1	3	7.81952e+06	8.41237e+06	1.07582	2	4	5.207e+06	9.35244e+06	1.79613	1.43597	0.185358
1529	IPI00000030	PPP2R5D	ISOFORM DELTA-1 OF SERINE/THREONINE-PROTEIN PHOSPHATASE 2A 56 KDA REGULATORY SUBUNIT DELTA ISOFORM.	Nucleus	2	4	7.72112e+06	1.14033e+07	1.4769	2	4	7.65912e+06	1.13901e+07	1.48713	1.48202	0.0723804
1530	IPI00004471	PDLIM3	ISOFORM 1 OF PDZ AND LIM DOMAIN PROTEIN 3.	Cytoplasm	1	2	4.41774e+06	6.67225e+06	1.51033	1	2	4.37584e+06	6.55775e+06	1.49863	1.50448	0.0577561
1531	IPI00071059	BAX	ISOFORM EPSILON OF APOPTOSIS REGULATOR BAX.	Cytoplasm	2	4	1.22765e+06	1.88191e+06	1.53294	2	4	1.31065e+06	1.94791e+06	1.48622	1.50958	0.0453056
1532	IPI00033130	SAE1	SUMO-ACTIVATING ENZYME SUBUNIT 1.	Cytoplasm	1	6	1.1255e+07	1.72295e+07	1.53083	1	6	1.132e+07	1.68995e+07	1.49289	1.51186	0.0530701
1533	IPI00005861	PRPF3	ISOFORM 1 OF U4/U6 SMALL NUCLEAR RIBONUCLEOPROTEIN PRP3.	Nucleus	1	3	944883	1.43823e+06	1.52212	1	3	945173	1.42383e+06	1.50642	1.51427	0.0521536
1534	IPI00025244	ZNF259	ZINC FINGER PROTEIN ZPR1.	Nucleus	1	4	2.72402e+06	4.14812e+06	1.5228	1	4	2.72389e+06	4.13832e+06	1.51927	1.52103	0.0484404
1535	IPI00032959	GPD1L	GLYCEROL-3-PHOSPHATE DEHYDROGENASE 1-LIKE PROTEIN.	Cytoplasm	1	1	1.78307e+06	2.71591e+06	1.52317						1.52317	0.09596
1536	IPI00218847	ACP1	ISOFORM 2 OF LOW MOLECULAR WEIGHT PHOSPHOTYROSINE PROTEIN PHOSPHATASE.	Cytoplasm	1	3	909916	1.38857e+06	1.52604	1	3	9.1004e+06	1.38486e+07	1.52175	1.5239	0.0471952
1537	IPI00414860	RPL37A	60S RIBOSOMAL PROTEIN L37A.	Cytoplasm	1	3	5.0222e+06	7.9983e+06	1.59259	1	3	4.9322e+06	7.2418e+06	1.46827	1.53043	0.0446625
1538	IPI00294891	NOP2	PUTATIVE UNCHARACTERIZED PROTEIN NOL1.	Nucleus						1	3	4.28789e+06	6.59604e+06	1.5383	1.5383	0.350272
1539	IPI00009319	NCKIPSD	ISOFORM 1 OF SH3 ADAPTER PROTEIN SPIN90.	Nucleus	1	3	2.47945e+06	3.88128e+06	1.57235	1	3	2.50045e+06	3.7892e+06	1.52343	1.54789	0.0395121
1540	IPI00063903	USMG5	UP-REGULATED DURING SKELETAL MUSCLE GROWTH PROTEIN 5.	Cytoplasm	1	1	3.1804e+06	5.26758e+06	1.65626	1	1	3.17941e+06	4.59058e+06	1.44385	1.55006	0.0368668
1541	IPI00023004	EIF1AY	EUKARYOTIC TRANSLATION INITIATION FACTOR 1A, Y-CHROMOSOMAL.	Cytoplasm						2	5	5.11394e+06	7.93749e+06	1.55213	1.55213	0.332558
1542	IPI00021728	EIF2S2	EUKARYOTIC TRANSLATION INITIATION FACTOR 2 SUBUNIT 2.	Cytoplasm	2	4	1.32453e+07	2.06111e+07	1.55611	2	4	1.29953e+07	2.05441e+07	1.58089	1.5685	0.0296975
1543	IPI00016608	TMED2	TRANSMEMBRANE EMP24 DOMAIN-CONTAINING PROTEIN 2.	Cytoplasm	1	1	296675	487686	1.64384	1	1	283575	423686	1.49409	1.56896	0.0297533
1544	IPI00006273	CYR61	CYR61 PROTEIN.	Extracellular	2	7	5.43805e+07	9.77683e+07	1.79786	3	6	2.54074e+07	3.40703e+07	1.34096	1.56941	0.0348777
1545	IPI00554742	API5	CDNA FLJ61353, HIGHLY SIMILAR TO APOPTOSIS INHIBITOR 5.	Cytoplasm						1	5	2.13177e+06	3.36304e+06	1.57758	1.57758	0.294039
1546	IPI00012341	SFRS5	ISOFORM SRP40-1 OF SPLICING FACTOR, ARGININE/SERINE-RICH 5.	Nucleus	1	6	348922	561225	1.60845	1	6	349494	553005	1.5823	1.59538	0.0215775
1547	IPI00029731	RPL35A	60S RIBOSOMAL PROTEIN L35A.	Cytoplasm						3	14	2.38225e+07	3.81345e+07	1.60078	1.60078	0.255017
1548	IPI00395769	ATP5C1	ISOFORM HEART OF ATP SYNTHASE SUBUNIT GAMMA, MITOCHONDRIAL.	Cytoplasm	2	4	8.12287e+06	1.44618e+07	1.78038	2	4	7.09687e+06	1.03518e+07	1.45864	1.61951	0.0175058
1549	IPI00291939	SMC1A	STRUCTURAL MAINTENANCE OF CHROMOSOMES PROTEIN 1A.	Nucleus	1	1	1.16328e+06	1.88811e+06	1.62309	1	1	1.15133e+06	1.86119e+06	1.61655	1.61982	0.0465881
1550	IPI00011919	FADD	PROTEIN FADD.	Cytoplasm	1	2	4.9684e+06	8.11179e+06	1.63268	1	2	4.96042e+06	8.10738e+06	1.63441	1.63355	0.0217149
1551	IPI00000001	STAU1	ISOFORM LONG OF DOUBLE-STRANDED RNA-BINDING PROTEIN STAUFEN HOMOLOG 1.	Cytoplasm	2	5	2.30112e+06	3.8124e+06	1.65674	2	5	2.25772e+06	3.63967e+06	1.6121	1.63442	0.0129927
1552	IPI00009634	SQRDL	SULFIDE:QUINONE OXIDOREDUCTASE, MITOCHONDRIAL.	Cytoplasm	2	3	5.44006e+06	9.12165e+06	1.67676						1.67676	0.0311861
1553	IPI00328319	RBBP4	HISTONE-BINDING PROTEIN RBBP4.	Nucleus	4	14	7.173e+07	8.27053e+07	1.15301	3	14	5.76466e+07	1.27055e+08	2.20403	1.67852	0.021761
1554	IPI00024317	GCDH	ISOFORM LONG OF GLUTARYL-COA DEHYDROGENASE, MITOCHONDRIAL.	Cytoplasm	1	1	918012	1.60222e+06	1.74531	1	1	917253	1.51102e+06	1.64733	1.69632	0.00590251
1555	IPI00003084	DRAP1	ISOFORM 1 OF DR1-ASSOCIATED COREPRESSOR.	Nucleus	1	3	1.78517e+06	3.03182e+06	1.69834						1.69834	0.0265778
1556	IPI00383163	THYN1	ISOFORM 1 OF THYMOCYTE NUCLEAR PROTEIN 1.	Nucleus						1	4	3.38843e+06	5.98697e+06	1.76689	1.76689	0.09596
1557	IPI00179437	ARHGEF18	ISOFORM 1 OF RHO GUANINE NUCLEOTIDE EXCHANGE FACTOR 18.	Cytoplasm	1	2	620115	1.10212e+06	1.77728	1	2	618945	1.09634e+06	1.7713	1.77429	0.0019956
1558	IPI00013895	S100A11	PROTEIN S100-A11.	Cytoplasm	2	37	5.55775e+07	9.87959e+07	1.77762	1	15	1.5732e+07	2.9145e+07	1.8526	1.81511	0.00112804
1559	IPI00298547	PARK7	PROTEIN DJ-1.	Nucleus	2	16	9.25258e+06	1.11481e+07	1.20487	2	9	7.7779e+06	2.19684e+07	2.82446	2.01466	0.00071102
1560	IPI00014474	AKAP8	A-KINASE ANCHOR PROTEIN 8.	Nucleus	1	3	302134	681206	2.25465	1	3	297734	633306	2.12709	2.19087	4.12241e-06
1561	IPI00329238	C10orf78	UNCHARACTERIZED PROTEIN C10ORF78.	Nucleus	1	2	570112	1.29301e+06	2.26799	1	2	563233	1.21301e+06	2.15366	2.21082	3.14194e-06
1562	IPI00293434	SRP14	SIGNAL RECOGNITION PARTICLE 14 KDA PROTEIN.	Cytoplasm	2	4	8.77795e+06	2.87376e+07	3.27384	2	11	2.06034e+07	2.66918e+07	1.29551	2.28467	3.13657e-05
1563	IPI00031521	RFC3	REPLICATION FACTOR C SUBUNIT 3.	Nucleus						1	2	288709	664742	2.30246	2.30246	0.00193758
1564	IPI00007926	C6orf108	C-MYC-RESPONSIVE PROTEIN RCL.	Nucleus	1	2	3.77559e+06	8.70627e+06	2.30594						2.30594	8.50021e-05
1565	IPI00021907	MBP	ISOFORM 1 OF MYELIN BASIC PROTEIN.	Extracellular						1	3	1.88587e+06	4.6208e+06	2.45022	2.45022	0.000557659
1566	IPI00419844	USP39	U4/U6.U5 TRI-SNRNP-ASSOCIATED PROTEIN 2.	Nucleus	1	1	1.53986e+06	3.77393e+06	2.45083						2.45083	2.0955e-05
1567	IPI00015105	CKS2	CYCLIN-DEPENDENT KINASES REGULATORY SUBUNIT 2.	unknown						1	2	1.42581e+06	3.84106e+06	2.69395	2.69395	7.13674e-05
1568	IPI00216088	CRABP2	CELLULAR RETINOIC ACID-BINDING PROTEIN 2.	Cytoplasm	1	3	421027	1.80129e+06	4.27832	1	3	419417	1.76179e+06	4.20056	4.23944	5.68787e-20
1569	IPI00029267	SNRPB2	U2 SMALL NUCLEAR RIBONUCLEOPROTEIN B''.	Nucleus	1	3	1.01899e+07	5.36425e+07	5.26429						5.26429	1.23907e-16
1570	IPI00479877	ALDH9A1	ALDEHYDE DEHYDROGENASE 9A1.	Cytoplasm	1	2	2.659e+06	1.91787e+07	7.21278	1	2	2.6628e+06	1.59697e+07	5.99736	6.60507	5.67367e-33
1571	IPI00760620	HNRPA1L-2	SIMILAR TO HETEROGENEOUS NUCLEAR RIBONUCLEOPROTEIN A1.		1	1	219331	1.71111e+06	7.80153	1	1	221571	1.64461e+06	7.42253	7.61203	7.76657e-38
1572	IPI00005492	WDR5	WD REPEAT-CONTAINING PROTEIN 5.	Nucleus	2	4	8.48099e+06	7.55077e+07	8.90317	2	5	8.56113e+06	7.68478e+07	8.97636	8.93977	2.37088e-24
1573	IPI00028091	ACTR3	ACTIN-RELATED PROTEIN 3.	Membrane	2	7	1.18686e+07	1.75371e+08	14.776	5	22	4.38256e+07	3.6806e+08	8.39828	11.5871	1.38646e-51
1574	IPI00619921	DIDO1	ISOFORM 4 OF DEATH-INDUCER OBLITERATOR 1.	Nucleus	1	2	1.99884e+06	5.05861e+07	25.3077	1	2	1.91822e+06	4.88456e+07	25.464	25.3859	5.90799e-55
